# Supplementary material for: A cyclic carbo-isosteric penta-depsipeptide: cyclo(Phe1–d-Ala2–Gly3–Phe4–APO5)
Source: Acta Crystallogr E Crystallogr Commun. 2015 Jan 1;71(Pt 1):113–6. doi: 10.1107/S2056989014027406 (PMC4331906; doi:10.1107/S2056989014027406)
Supplement: Supplementary file 1 [file e-71-00113-sup1.cif]

##############################################################################
#                                                                            #
# This CIF contains the data in a paper accepted for publication in          #
# Acta Crystallographica Section E. It conforms to the requirements of       #
# Notes for Authors for Acta Crystallographica Section E, and has been       #
# peer reviewed under the auspices of the IUCr Commission on Journals.       #
#                                                                            #
# Full details of the Crystallographic Information File format               #
# are given in the paper "The Crystallographic Information File (CIF):       #
# a New Standard Archive File for Crystallography" by S. R. Hall, F. H.      #
# Allen and I. D. Brown [Acta Cryst. (1991), A47, 655-685].                  #
#                                                                            #
# The current version of the core CIF dictionary is obtainable from          #
# ftp://ftp.iucr.org/pub/cif_core.dic.                                       #
#                                                                            #
# Software is freely available for graphical display of the structure(s)     #
# in this CIF. For information consult the CIF software page                 #
# http://www.iucr.org/resources/cif/software.                                #
#                                                                            #
# This file may be used for bona fide research purposes within the           #
# scientific community so long as proper attribution is given to the journal # 
# article from which it was obtained.                                        #
#                                                                            #
##############################################################################
data_I
_database_code_depnum_ccdc_archive 'CCDC 1039448'
_audit_creation_method     SHELXL-97
_journal_date_recd_electronic     2014-12-04
_journal_date_accepted     2014-12-15
_journal_name_full     'Acta Crystallographica, Section E'
_journal_year     2015
_journal_volume     71
_journal_issue      1
_journal_page_first     113
_journal_page_last     116
_journal_paper_category     GO
_journal_paper_doi     10.1107/S2056989014027406
_journal_coeditor_code     LH5744
_publ_contact_author_name     'Stephanie Gueret'
_publ_contact_author_address
;
Novartis International AG
WSJ 507-7-04
Postfach
4002 Basel
Switzerland
;
_publ_contact_author_email     'stephanie.gueret@novartis.com'
_publ_contact_author_fax     ?
_publ_contact_author_phone     ?
_publ_section_title
;
A cyclic carbo-isosteric penta-depsipeptide:
<i>cyclo</i>(Phe^1^--<i>D</i>-Ala^2^--Gly^3^--Phe^4^--APO^5^)
;
_publ_section_title_footnote     .
loop_
    _publ_author_name
    _publ_author_footnote
    _publ_author_address
    'Gu\'eret, St\'ephanie M.' .
;
Global Discovery Chemistry, Novartis Institutes for Biomedical Research,
Novartis International AG, CH-4002 Basel,
Switzerland
;
    'Wagner, Trixie' .
;
Global Discovery Chemistry, Novartis Institutes for Biomedical Research,
Novartis International AG, CH-4002 Basel,
Switzerland
;
_publ_section_synopsis
;
<i>Cyclo</i>(Phe^1^--<i>D</i>-Ala^2^--Gly^3^--Phe^4^--APO^5^) is the minor
diastereoisomer of a cyclic penta-peptidomimetic analogue containing a novel
2-aminopropyl lactone (APO) motif, which displays the same number of atoms as
the native amino acid glycine and has a methyl group in place of the carbonyl
O atom.
;
_chemical_name_systematic
;\
3,12-Dibenzyl-9,14-dimethyl-1-oxa-4,7,10,13-tetraazacyclopentadecane-\
2,5,8,11-tetrone
;
_chemical_name_common
;
Cyclic ester of phenylalanylalanylglycylphenylalanyl(2-aminopropane)
;
_chemical_formula_moiety     'C26 H32 N4 O5'
_chemical_formula_sum     'C26 H32 N4 O5'
_chemical_formula_iupac     'C26 H32 N4 O5'
_chemical_formula_weight     480.56
_space_group_crystal_system     orthorhombic
_space_group_name_H-M_alt     'P 21 21 21'
_space_group_name_Hall     'P 2ac 2ab'
loop_
    _symmetry_equiv_pos_as_xyz
    'x, y, z'
    '-x+1/2, -y, z+1/2'
    '-x, y+1/2, -z+1/2'
    'x+1/2, -y+1/2, -z'
_cell_length_a     10.126(9)
_cell_length_b     15.096(14)
_cell_length_c     15.355(13)
_cell_angle_alpha     90.00
_cell_angle_beta     90.00
_cell_angle_gamma     90.00
_cell_volume     2347(4)
_cell_formula_units_Z     4
_cell_measurement_reflns_used     9940
_cell_measurement_theta_min     4.1
_cell_measurement_theta_max     68.75
_cell_measurement_temperature     100(2)
_cell_special_details     ?
_exptl_crystal_description     block
_exptl_crystal_colour     colourless
_exptl_crystal_size_max     0.12
_exptl_crystal_size_mid     0.07
_exptl_crystal_size_min     0.05
_exptl_crystal_density_diffrn     1.360
_exptl_crystal_density_meas     ?
_exptl_crystal_density_method     'not measured'
_exptl_crystal_F_000     1024
_exptl_absorpt_coefficient_mu     0.779
_exptl_absorpt_correction_type     multi-scan
_exptl_absorpt_process_details
;
(SADABS; Sheldrick, 1999)
;
_exptl_absorpt_correction_T_min     0.4861
_exptl_absorpt_correction_T_max     0.7531
_exptl_special_details     ?
_diffrn_ambient_temperature     100(2)
_diffrn_radiation_type     CuK\a
_diffrn_radiation_wavelength     1.54178
_diffrn_radiation_source     'Microstar rotating anode generator'
_diffrn_radiation_monochromator     'Incoatec multilayer mirrors'
_diffrn_measurement_device_type     'Bruker SMART 6000 CCD'
_diffrn_measurement_method     '\w scans'
_diffrn_detector_area_resol_mean     5.6
_diffrn_reflns_number     23011
_diffrn_reflns_av_R_equivalents     0.0747
_diffrn_reflns_av_sigmaI/netI     0.0576
_diffrn_reflns_theta_min     4.11
_diffrn_reflns_theta_max     66.58
_diffrn_reflns_theta_full     66.58
_diffrn_measured_fraction_theta_max     0.999
_diffrn_measured_fraction_theta_full     0.999
_diffrn_reflns_limit_h_min     -12
_diffrn_reflns_limit_h_max     12
_diffrn_reflns_limit_k_min     -17
_diffrn_reflns_limit_k_max     17
_diffrn_reflns_limit_l_min     -18
_diffrn_reflns_limit_l_max     18
_diffrn_standards_interval_time     ?
_refine_special_details
;
Refinement of <i>F</i>^2^ against ALL reflections. The weighted <i>R</i>-factor
<i>wR</i> and goodness of fit <i>S</i> are based on <i>F</i>^2^, conventional
<i>R</i>-factors <i>R</i> are based on <i>F</i>, with <i>F</i> set to zero for
negative <i>F</i>^2^. The threshold expression of <i>F</i>^2^ >
\s(<i>F</i>^2^) is used only for calculating <i>R</i>-factors(gt) <i>etc</i>.
and is not relevant to the choice of reflections for refinement.
<i>R</i>-factors based on <i>F</i>^2^ are statistically about twice as large
as those based on <i>F</i>, and <i>R</i>- factors based on ALL data will be
even larger.
;
_reflns_number_total     4133
_reflns_number_gt     3847
_reflns_threshold_expression     I>2\s(I)
_refine_ls_structure_factor_coef     Fsqd
_refine_ls_matrix_type     full
_refine_ls_R_factor_all     0.0500
_refine_ls_R_factor_gt     0.0467
_refine_ls_wR_factor_gt     0.1091
_refine_ls_wR_factor_ref     0.1120
_refine_ls_goodness_of_fit_ref     1.085
_refine_ls_restrained_S_all     1.085
_refine_ls_number_reflns     4133
_refine_ls_number_parameters     330
_refine_ls_number_restraints     0
_refine_ls_number_constraints     0
_refine_ls_hydrogen_treatment     mixed
_refine_ls_weighting_scheme     calc
_refine_ls_weighting_details
         'calc w=1/[\s^2^(Fo^2^)+(0.0764P)^2^+0.0000P] where P=(Fo^2^+2Fc^2^)/3'
_atom_sites_solution_hydrogens     geom
_atom_sites_solution_primary     direct
_atom_sites_solution_secondary     difmap
_refine_ls_shift/su_max     0.011
_refine_ls_shift/su_mean     0.001
_refine_diff_density_max     0.305
_refine_diff_density_min     -0.428
_refine_ls_extinction_method     none
_refine_ls_extinction_coef     ?
_refine_ls_abs_structure_details
;
Flack <i>x</i> determined using 1590 quotients
[(<i>I</i>^+^)-(<i>I</i>^-^)]/[(<i>I</i>^+^)+(<i>I</i>^-^)]
(Parsons & Flack, 2004)
;
_refine_ls_abs_structure_Flack     0.10(11)
loop_
    _atom_type_symbol
    _atom_type_description
    _atom_type_scat_dispersion_real
    _atom_type_scat_dispersion_imag
    _atom_type_scat_source
    'C' 'C' 0.0181 0.0091
                         'International Tables Vol C Tables 4.2.6.8 and 6.1.1.4'
    'H' 'H' 0.0000 0.0000
                         'International Tables Vol C Tables 4.2.6.8 and 6.1.1.4'
    'N' 'N' 0.0311 0.0180
                         'International Tables Vol C Tables 4.2.6.8 and 6.1.1.4'
    'O' 'O' 0.0492 0.0322
                         'International Tables Vol C Tables 4.2.6.8 and 6.1.1.4'
_computing_data_collection
;
SMART (Bruker, 2003)
;
_computing_cell_refinement
;
SAINT (Bruker, 2004)
;
_computing_data_reduction
;
SAINT (Bruker, 2004
;
_computing_structure_solution
;
SHELXS97 (Sheldrick, 2008)
;
_computing_structure_refinement
;
SHELXL97 (Sheldrick, 2008)
;
_computing_molecular_graphics
;
PLATON (Spek, 2009)
;
_computing_publication_material
;
publCIF (Westrip, 2010)
;
loop_
    _atom_site_type_symbol
    _atom_site_label
    _atom_site_fract_x
    _atom_site_fract_y
    _atom_site_fract_z
    _atom_site_U_iso_or_equiv
    _atom_site_adp_type
    _atom_site_calc_flag
    _atom_site_refinement_flags
    _atom_site_occupancy
    _atom_site_symmetry_multiplicity
    _atom_site_disorder_assembly
    _atom_site_disorder_group
    C C1 0.6916(2) 0.75967(14) 0.68262(14) 0.0209(4) Uani d . 1 1 . .
    H H1 0.6894 0.7333 0.7388 0.025 Uiso calc R 1 1 . .
    C C2 0.6031(2) 0.82691(14) 0.66282(14) 0.0227(4) Uani d . 1 1 . .
    H H2 0.5431 0.8475 0.7058 0.027 Uiso calc R 1 1 . .
    C C3 0.6026(2) 0.86397(14) 0.58022(15) 0.0223(4) Uani d . 1 1 . .
    H H3 0.5413 0.9095 0.5663 0.027 Uiso calc R 1 1 . .
    C C4 0.6915(2) 0.83465(15) 0.51801(14) 0.0231(4) Uani d . 1 1 . .
    H H4 0.6904 0.8594 0.4611 0.028 Uiso calc R 1 1 . .
    C C5 0.7827(2) 0.76883(14) 0.53901(13) 0.0206(4) Uani d . 1 1 . .
    H H5 0.8450 0.7501 0.4966 0.025 Uiso calc R 1 1 . .
    C C6 0.7835(2) 0.73002(14) 0.62175(13) 0.0191(4) Uani d . 1 1 . .
    C C7 0.8833(2) 0.65948(13) 0.64407(13) 0.0191(4) Uani d . 1 1 . .
    H H7A 0.9203 0.6354 0.5893 0.023 Uiso calc R 1 1 . .
    H H7B 0.8374 0.6105 0.6744 0.023 Uiso calc R 1 1 . .
    C C8 0.9979(2) 0.69186(13) 0.70179(13) 0.0178(4) Uani d . 1 1 . .
    H H8 1.0399 0.7448 0.6741 0.021 Uiso calc R 1 1 . .
    N N9 1.09594(18) 0.62140(11) 0.70982(11) 0.0188(4) Uani d . 1 1 . .
    H H9 1.056(2) 0.5716(19) 0.7369(18) 0.023 Uiso d . 1 1 . .
    C C10 1.2144(2) 0.64565(14) 0.76043(13) 0.0196(4) Uani d . 1 1 . .
    H H10 1.1909 0.6941 0.8021 0.024 Uiso calc R 1 1 . .
    C C11 1.2647(2) 0.56634(14) 0.81143(14) 0.0213(4) Uani d . 1 1 . .
    H H11A 1.2632 0.5130 0.7739 0.026 Uiso calc R 1 1 . .
    H H11B 1.3571 0.5770 0.8297 0.026 Uiso calc R 1 1 . .
    O O12 1.18248(15) 0.55144(9) 0.88820(9) 0.0204(3) Uani d . 1 1 . .
    C C13 1.0956(2) 0.48517(13) 0.88625(14) 0.0196(4) Uani d . 1 1 . .
    C C14 1.0182(2) 0.48060(14) 0.97123(13) 0.0198(4) Uani d . 1 1 . .
    H H14 1.0780 0.4536 1.0158 0.024 Uiso calc R 1 1 . .
    N N15 0.98462(18) 0.56809(12) 1.00179(11) 0.0191(4) Uani d . 1 1 . .
    H H15 0.949(3) 0.6021(18) 0.9664(19) 0.023 Uiso d . 1 1 . .
    C C16 1.0227(2) 0.59836(14) 1.08029(13) 0.0184(4) Uani d . 1 1 . .
    C C17 0.9816(2) 0.69272(14) 1.10269(13) 0.0212(4) Uani d . 1 1 . .
    H H17A 0.9236 0.6904 1.1545 0.025 Uiso calc R 1 1 . .
    H H17B 1.0619 0.7261 1.1194 0.025 Uiso calc R 1 1 . .
    N N18 0.9139(2) 0.74228(11) 1.03547(11) 0.0197(4) Uani d . 1 1 . .
    H H18 0.828(3) 0.7378(18) 1.0336(17) 0.024 Uiso d . 1 1 . .
    C C19 0.9831(2) 0.77969(13) 0.96966(13) 0.0175(4) Uani d . 1 1 . .
    C C20 0.8968(2) 0.82801(14) 0.90145(13) 0.0197(4) Uani d . 1 1 . .
    H H20 0.8026 0.8097 0.9090 0.024 Uiso calc R 1 1 . .
    N N21 0.94164(18) 0.80253(12) 0.81497(12) 0.0188(4) Uani d . 1 1 . .
    H H21 0.953(3) 0.8414(19) 0.7802(19) 0.023 Uiso d . 1 1 . .
    C C22 0.94722(18) 0.71732(13) 0.79294(13) 0.0165(4) Uani d . 1 1 . .
    O O23 0.91694(15) 0.65798(9) 0.84460(9) 0.0196(3) Uani d . 1 1 . .
    C C24 1.3230(2) 0.67838(15) 0.69969(15) 0.0236(5) Uani d . 1 1 . .
    H H24A 1.3504 0.6301 0.6610 0.035 Uiso calc R 1 1 . .
    H H24B 1.3988 0.6982 0.7342 0.035 Uiso calc R 1 1 . .
    H H24C 1.2896 0.7279 0.6647 0.035 Uiso calc R 1 1 . .
    O O25 1.08111(16) 0.43461(10) 0.82577(10) 0.0245(3) Uani d . 1 1 . .
    C C26 0.8961(2) 0.42006(14) 0.96385(15) 0.0238(5) Uani d . 1 1 . .
    H H26A 0.9245 0.3609 0.9434 0.029 Uiso calc R 1 1 . .
    H H26B 0.8563 0.4128 1.0223 0.029 Uiso calc R 1 1 . .
    C C27 0.7928(2) 0.45570(14) 0.90239(15) 0.0222(5) Uani d . 1 1 . .
    C C28 0.7071(2) 0.52271(15) 0.92819(15) 0.0244(5) Uani d . 1 1 . .
    H H28 0.7078 0.5426 0.9869 0.029 Uiso calc R 1 1 . .
    C C29 0.6201(2) 0.56087(15) 0.86874(17) 0.0275(5) Uani d . 1 1 . .
    H H29 0.5631 0.6072 0.8872 0.033 Uiso calc R 1 1 . .
    C C30 0.6156(2) 0.53217(15) 0.78319(16) 0.0271(5) Uani d . 1 1 . .
    H H30 0.5568 0.5590 0.7428 0.033 Uiso calc R 1 1 . .
    C C31 0.6983(2) 0.46364(15) 0.75708(15) 0.0254(5) Uani d . 1 1 . .
    H H31 0.6950 0.4426 0.6988 0.030 Uiso calc R 1 1 . .
    C C32 0.7853(2) 0.42612(15) 0.81573(15) 0.0245(5) Uani d . 1 1 . .
    H H32 0.8413 0.3793 0.7971 0.029 Uiso calc R 1 1 . .
    O O33 1.08418(17) 0.55439(10) 1.13399(10) 0.0268(4) Uani d . 1 1 . .
    O O34 1.10326(14) 0.77972(10) 0.96627(9) 0.0220(3) Uani d . 1 1 . .
    C C35 0.9080(3) 0.92754(14) 0.91424(15) 0.0258(5) Uani d . 1 1 . .
    H H35A 1.0002 0.9458 0.9067 0.039 Uiso calc R 1 1 . .
    H H35B 0.8783 0.9431 0.9730 0.039 Uiso calc R 1 1 . .
    H H35C 0.8527 0.9579 0.8712 0.039 Uiso calc R 1 1 . .
loop_
    _atom_site_aniso_label
    _atom_site_aniso_U_11
    _atom_site_aniso_U_22
    _atom_site_aniso_U_33
    _atom_site_aniso_U_12
    _atom_site_aniso_U_13
    _atom_site_aniso_U_23
    C1 0.0215(10) 0.0231(10) 0.0180(10) -0.0008(9) 0.0012(8) 0.0021(8)
    C2 0.0219(10) 0.0258(10) 0.0206(11) 0.0004(9) 0.0018(8) -0.0027(8)
    C3 0.0211(10) 0.0214(10) 0.0244(11) 0.0019(9) -0.0031(9) -0.0020(8)
    C4 0.0258(11) 0.0238(10) 0.0197(10) -0.0018(9) -0.0035(9) 0.0019(9)
    C5 0.0214(11) 0.0239(11) 0.0163(10) 0.0001(8) -0.0017(8) -0.0022(8)
    C6 0.0191(10) 0.0199(10) 0.0183(10) -0.0038(8) -0.0030(8) -0.0015(8)
    C7 0.0221(10) 0.0192(10) 0.0160(9) -0.0009(8) -0.0005(8) -0.0017(8)
    C8 0.0202(10) 0.0172(9) 0.0161(9) -0.0002(8) -0.0009(8) 0.0029(7)
    N9 0.0199(9) 0.0186(9) 0.0180(9) 0.0007(7) -0.0003(7) -0.0003(7)
    C10 0.0206(11) 0.0209(10) 0.0174(10) -0.0004(8) -0.0006(8) -0.0028(8)
    C11 0.0191(10) 0.0262(11) 0.0186(10) 0.0001(8) 0.0023(8) 0.0007(9)
    O12 0.0213(7) 0.0245(8) 0.0153(7) -0.0021(6) 0.0003(6) 0.0002(6)
    C13 0.0207(10) 0.0161(9) 0.0221(10) 0.0023(8) -0.0013(8) 0.0006(8)
    C14 0.0248(11) 0.0190(10) 0.0157(9) 0.0008(9) -0.0005(8) 0.0021(8)
    N15 0.0253(9) 0.0165(8) 0.0155(9) 0.0030(7) -0.0023(7) 0.0015(7)
    C16 0.0187(10) 0.0229(10) 0.0137(9) -0.0011(8) 0.0009(8) 0.0029(8)
    C17 0.0284(11) 0.0204(10) 0.0148(10) -0.0001(9) 0.0004(9) -0.0001(7)
    N18 0.0205(9) 0.0203(9) 0.0183(9) 0.0002(7) 0.0008(7) 0.0006(7)
    C19 0.0228(11) 0.0151(9) 0.0145(9) 0.0016(8) 0.0000(8) -0.0030(7)
    C20 0.0217(10) 0.0193(10) 0.0182(10) 0.0019(9) 0.0007(8) -0.0003(8)
    N21 0.0260(9) 0.0169(9) 0.0134(8) -0.0004(7) 0.0001(7) 0.0023(7)
    C22 0.0154(9) 0.0188(10) 0.0153(10) -0.0001(7) -0.0038(7) 0.0012(8)
    O23 0.0240(7) 0.0194(7) 0.0153(7) -0.0010(6) 0.0002(6) 0.0011(5)
    C24 0.0233(10) 0.0239(10) 0.0237(11) 0.0002(9) -0.0006(9) -0.0003(8)
    O25 0.0272(8) 0.0244(7) 0.0219(8) 0.0005(7) -0.0011(6) -0.0057(6)
    C26 0.0273(11) 0.0189(10) 0.0251(11) -0.0004(9) 0.0024(9) 0.0027(8)
    C27 0.0200(10) 0.0173(10) 0.0294(11) -0.0052(8) 0.0027(9) 0.0024(8)
    C28 0.0225(11) 0.0234(10) 0.0273(11) -0.0047(9) 0.0041(9) -0.0040(9)
    C29 0.0189(11) 0.0236(11) 0.0399(14) -0.0003(9) 0.0004(9) -0.0027(10)
    C30 0.0207(10) 0.0233(11) 0.0374(13) -0.0024(9) -0.0028(9) 0.0022(10)
    C31 0.0220(11) 0.0266(11) 0.0275(12) -0.0054(9) -0.0004(9) -0.0038(9)
    C32 0.0220(11) 0.0205(10) 0.0309(11) -0.0016(9) 0.0025(9) -0.0034(9)
    O33 0.0357(9) 0.0265(8) 0.0183(7) 0.0055(7) -0.0044(7) 0.0016(6)
    O34 0.0221(8) 0.0232(7) 0.0206(7) -0.0003(6) -0.0016(6) -0.0003(6)
    C35 0.0357(12) 0.0195(10) 0.0221(10) 0.0034(10) -0.0016(9) -0.0014(8)
_geom_special_details
;
All e.s.d.'s (except the e.s.d. in the dihedral angle between two l.s. planes)
are estimated using the full covariance matrix. The cell e.s.d.'s are taken
into account individually in the estimation of e.s.d.'s in distances, angles
and torsion angles; correlations between e.s.d.'s in cell parameters are only
used when they are defined by crystal symmetry. An approximate (isotropic)
treatment of cell e.s.d.'s is used for estimating e.s.d.'s involving l.s.
planes.
;
loop_
    _geom_bond_atom_site_label_1
    _geom_bond_atom_site_label_2
    _geom_bond_site_symmetry_2
    _geom_bond_distance
    _geom_bond_publ_flag
    C1 C2 . 1.387(3) ?
    C1 C6 . 1.393(3) ?
    C1 H1 . 0.9500 ?
    C2 C3 . 1.386(3) ?
    C2 H2 . 0.9500 ?
    C3 C4 . 1.385(3) ?
    C3 H3 . 0.9500 ?
    C4 C5 . 1.394(3) ?
    C4 H4 . 0.9500 ?
    C5 C6 . 1.399(3) ?
    C5 H5 . 0.9500 ?
    C6 C7 . 1.507(3) ?
    C7 C8 . 1.540(3) ?
    C7 H7A . 0.9900 ?
    C7 H7B . 0.9900 ?
    C8 N9 . 1.460(3) ?
    C8 C22 . 1.539(3) ?
    C8 H8 . 1.0000 ?
    N9 C10 . 1.475(3) ?
    N9 H9 . 0.95(3) ?
    C10 C11 . 1.519(3) ?
    C10 C24 . 1.524(3) ?
    C10 H10 . 1.0000 ?
    C11 O12 . 1.461(3) ?
    C11 H11A . 0.9900 ?
    C11 H11B . 0.9900 ?
    O12 C13 . 1.333(3) ?
    C13 O25 . 1.211(3) ?
    C13 C14 . 1.523(3) ?
    C14 N15 . 1.442(3) ?
    C14 C26 . 1.542(3) ?
    C14 H14 . 1.0000 ?
    N15 C16 . 1.345(3) ?
    N15 H15 . 0.83(3) ?
    C16 O33 . 1.228(3) ?
    C16 C17 . 1.523(3) ?
    C17 N18 . 1.447(3) ?
    C17 H17A . 0.9900 ?
    C17 H17B . 0.9900 ?
    N18 C19 . 1.353(3) ?
    N18 H18 . 0.87(3) ?
    C19 O34 . 1.218(3) ?
    C19 C20 . 1.546(3) ?
    C20 N21 . 1.455(3) ?
    C20 C35 . 1.519(3) ?
    C20 H20 . 1.0000 ?
    N21 C22 . 1.331(3) ?
    N21 H21 . 0.80(3) ?
    C22 O23 . 1.235(3) ?
    C24 H24A . 0.9800 ?
    C24 H24B . 0.9800 ?
    C24 H24C . 0.9800 ?
    C26 C27 . 1.508(3) ?
    C26 H26A . 0.9900 ?
    C26 H26B . 0.9900 ?
    C27 C28 . 1.391(3) ?
    C27 C32 . 1.406(4) ?
    C28 C29 . 1.393(4) ?
    C28 H28 . 0.9500 ?
    C29 C30 . 1.384(4) ?
    C29 H29 . 0.9500 ?
    C30 C31 . 1.390(4) ?
    C30 H30 . 0.9500 ?
    C31 C32 . 1.381(4) ?
    C31 H31 . 0.9500 ?
    C32 H32 . 0.9500 ?
    C35 H35A . 0.9800 ?
    C35 H35B . 0.9800 ?
    C35 H35C . 0.9800 ?
loop_
    _geom_angle_atom_site_label_1
    _geom_angle_atom_site_label_2
    _geom_angle_atom_site_label_3
    _geom_angle_site_symmetry_1
    _geom_angle_site_symmetry_3
    _geom_angle
    _geom_angle_publ_flag
    C2 C1 C6 . . 121.3(2) ?
    C2 C1 H1 . . 119.4 ?
    C6 C1 H1 . . 119.4 ?
    C3 C2 C1 . . 119.9(2) ?
    C3 C2 H2 . . 120.1 ?
    C1 C2 H2 . . 120.1 ?
    C4 C3 C2 . . 120.0(2) ?
    C4 C3 H3 . . 120.0 ?
    C2 C3 H3 . . 120.0 ?
    C3 C4 C5 . . 119.9(2) ?
    C3 C4 H4 . . 120.0 ?
    C5 C4 H4 . . 120.0 ?
    C4 C5 C6 . . 120.81(19) ?
    C4 C5 H5 . . 119.6 ?
    C6 C5 H5 . . 119.6 ?
    C1 C6 C5 . . 118.1(2) ?
    C1 C6 C7 . . 121.49(19) ?
    C5 C6 C7 . . 120.40(18) ?
    C6 C7 C8 . . 114.32(17) ?
    C6 C7 H7A . . 108.7 ?
    C8 C7 H7A . . 108.7 ?
    C6 C7 H7B . . 108.7 ?
    C8 C7 H7B . . 108.7 ?
    H7A C7 H7B . . 107.6 ?
    N9 C8 C22 . . 109.38(16) ?
    N9 C8 C7 . . 109.26(17) ?
    C22 C8 C7 . . 110.56(17) ?
    N9 C8 H8 . . 109.2 ?
    C22 C8 H8 . . 109.2 ?
    C7 C8 H8 . . 109.2 ?
    C8 N9 C10 . . 114.60(16) ?
    C8 N9 H9 . . 109.2(15) ?
    C10 N9 H9 . . 107.9(15) ?
    N9 C10 C11 . . 110.42(17) ?
    N9 C10 C24 . . 110.16(18) ?
    C11 C10 C24 . . 109.20(18) ?
    N9 C10 H10 . . 109.0 ?
    C11 C10 H10 . . 109.0 ?
    C24 C10 H10 . . 109.0 ?
    O12 C11 C10 . . 110.26(17) ?
    O12 C11 H11A . . 109.6 ?
    C10 C11 H11A . . 109.6 ?
    O12 C11 H11B . . 109.6 ?
    C10 C11 H11B . . 109.6 ?
    H11A C11 H11B . . 108.1 ?
    C13 O12 C11 . . 118.28(16) ?
    O25 C13 O12 . . 124.8(2) ?
    O25 C13 C14 . . 124.47(19) ?
    O12 C13 C14 . . 110.74(17) ?
    N15 C14 C13 . . 111.01(17) ?
    N15 C14 C26 . . 112.16(19) ?
    C13 C14 C26 . . 112.10(18) ?
    N15 C14 H14 . . 107.1 ?
    C13 C14 H14 . . 107.1 ?
    C26 C14 H14 . . 107.1 ?
    C16 N15 C14 . . 122.33(19) ?
    C16 N15 H15 . . 120.0(18) ?
    C14 N15 H15 . . 117.2(18) ?
    O33 C16 N15 . . 124.3(2) ?
    O33 C16 C17 . . 119.49(19) ?
    N15 C16 C17 . . 116.21(18) ?
    N18 C17 C16 . . 116.85(18) ?
    N18 C17 H17A . . 108.1 ?
    C16 C17 H17A . . 108.1 ?
    N18 C17 H17B . . 108.1 ?
    C16 C17 H17B . . 108.1 ?
    H17A C17 H17B . . 107.3 ?
    C19 N18 C17 . . 120.2(2) ?
    C19 N18 H18 . . 121.6(18) ?
    C17 N18 H18 . . 117.1(18) ?
    O34 C19 N18 . . 123.31(19) ?
    O34 C19 C20 . . 122.35(19) ?
    N18 C19 C20 . . 114.24(19) ?
    N21 C20 C35 . . 110.87(18) ?
    N21 C20 C19 . . 108.49(17) ?
    C35 C20 C19 . . 109.68(18) ?
    N21 C20 H20 . . 109.3 ?
    C35 C20 H20 . . 109.3 ?
    C19 C20 H20 . . 109.3 ?
    C22 N21 C20 . . 120.04(18) ?
    C22 N21 H21 . . 122.1(19) ?
    C20 N21 H21 . . 117.4(19) ?
    O23 C22 N21 . . 121.80(19) ?
    O23 C22 C8 . . 119.05(18) ?
    N21 C22 C8 . . 119.11(18) ?
    C10 C24 H24A . . 109.5 ?
    C10 C24 H24B . . 109.5 ?
    H24A C24 H24B . . 109.5 ?
    C10 C24 H24C . . 109.5 ?
    H24A C24 H24C . . 109.5 ?
    H24B C24 H24C . . 109.5 ?
    C27 C26 C14 . . 113.00(18) ?
    C27 C26 H26A . . 109.0 ?
    C14 C26 H26A . . 109.0 ?
    C27 C26 H26B . . 109.0 ?
    C14 C26 H26B . . 109.0 ?
    H26A C26 H26B . . 107.8 ?
    C28 C27 C32 . . 117.8(2) ?
    C28 C27 C26 . . 120.9(2) ?
    C32 C27 C26 . . 121.1(2) ?
    C27 C28 C29 . . 120.6(2) ?
    C27 C28 H28 . . 119.7 ?
    C29 C28 H28 . . 119.7 ?
    C30 C29 C28 . . 120.9(2) ?
    C30 C29 H29 . . 119.6 ?
    C28 C29 H29 . . 119.6 ?
    C29 C30 C31 . . 119.2(2) ?
    C29 C30 H30 . . 120.4 ?
    C31 C30 H30 . . 120.4 ?
    C32 C31 C30 . . 120.1(2) ?
    C32 C31 H31 . . 120.0 ?
    C30 C31 H31 . . 120.0 ?
    C31 C32 C27 . . 121.4(2) ?
    C31 C32 H32 . . 119.3 ?
    C27 C32 H32 . . 119.3 ?
    C20 C35 H35A . . 109.5 ?
    C20 C35 H35B . . 109.5 ?
    H35A C35 H35B . . 109.5 ?
    C20 C35 H35C . . 109.5 ?
    H35A C35 H35C . . 109.5 ?
    H35B C35 H35C . . 109.5 ?
loop_
    _geom_torsion_atom_site_label_1
    _geom_torsion_atom_site_label_2
    _geom_torsion_atom_site_label_3
    _geom_torsion_atom_site_label_4
    _geom_torsion_site_symmetry_1
    _geom_torsion_site_symmetry_2
    _geom_torsion_site_symmetry_3
    _geom_torsion_site_symmetry_4
    _geom_torsion
    _geom_torsion_publ_flag
    C6 C1 C2 C3 . . . . 2.0(3) ?
    C1 C2 C3 C4 . . . . -0.9(3) ?
    C2 C3 C4 C5 . . . . -1.0(3) ?
    C3 C4 C5 C6 . . . . 1.7(3) ?
    C2 C1 C6 C5 . . . . -1.2(3) ?
    C2 C1 C6 C7 . . . . 177.58(19) ?
    C4 C5 C6 C1 . . . . -0.6(3) ?
    C4 C5 C6 C7 . . . . -179.45(19) ?
    C1 C6 C7 C8 . . . . -75.1(3) ?
    C5 C6 C7 C8 . . . . 103.7(2) ?
    C6 C7 C8 N9 . . . . -172.90(16) ?
    C6 C7 C8 C22 . . . . 66.7(2) ?
    C22 C8 N9 C10 . . . . -61.6(2) ?
    C7 C8 N9 C10 . . . . 177.27(17) ?
    C8 N9 C10 C11 . . . . 145.33(18) ?
    C8 N9 C10 C24 . . . . -94.0(2) ?
    N9 C10 C11 O12 . . . . -77.0(2) ?
    C24 C10 C11 O12 . . . . 161.69(17) ?
    C10 C11 O12 C13 . . . . 103.6(2) ?
    C11 O12 C13 O25 . . . . 1.6(3) ?
    C11 O12 C13 C14 . . . . -179.37(16) ?
    O25 C13 C14 N15 . . . . -140.7(2) ?
    O12 C13 C14 N15 . . . . 40.3(2) ?
    O25 C13 C14 C26 . . . . -14.4(3) ?
    O12 C13 C14 C26 . . . . 166.61(17) ?
    C13 C14 N15 C16 . . . . -121.6(2) ?
    C26 C14 N15 C16 . . . . 112.1(2) ?
    C14 N15 C16 O33 . . . . -2.8(3) ?
    C14 N15 C16 C17 . . . . 178.95(19) ?
    O33 C16 C17 N18 . . . . 177.65(19) ?
    N15 C16 C17 N18 . . . . -4.0(3) ?
    C16 C17 N18 C19 . . . . -79.0(3) ?
    C17 N18 C19 O34 . . . . -5.5(3) ?
    C17 N18 C19 C20 . . . . 178.25(17) ?
    O34 C19 C20 N21 . . . . 49.5(3) ?
    N18 C19 C20 N21 . . . . -134.16(19) ?
    O34 C19 C20 C35 . . . . -71.7(3) ?
    N18 C19 C20 C35 . . . . 104.6(2) ?
    C35 C20 N21 C22 . . . . 175.89(19) ?
    C19 C20 N21 C22 . . . . 55.4(2) ?
    C20 N21 C22 O23 . . . . -1.1(3) ?
    C20 N21 C22 C8 . . . . -178.64(17) ?
    N9 C8 C22 O23 . . . . -45.8(2) ?
    C7 C8 C22 O23 . . . . 74.5(2) ?
    N9 C8 C22 N21 . . . . 131.84(19) ?
    C7 C8 C22 N21 . . . . -107.8(2) ?
    N15 C14 C26 C27 . . . . 59.4(2) ?
    C13 C14 C26 C27 . . . . -66.3(2) ?
    C14 C26 C27 C28 . . . . -78.9(3) ?
    C14 C26 C27 C32 . . . . 97.2(2) ?
    C32 C27 C28 C29 . . . . -2.1(3) ?
    C26 C27 C28 C29 . . . . 174.1(2) ?
    C27 C28 C29 C30 . . . . 1.0(3) ?
    C28 C29 C30 C31 . . . . 0.7(3) ?
    C29 C30 C31 C32 . . . . -1.2(3) ?
    C30 C31 C32 C27 . . . . 0.0(3) ?
    C28 C27 C32 C31 . . . . 1.7(3) ?
    C26 C27 C32 C31 . . . . -174.6(2) ?
loop_
    _geom_hbond_atom_site_label_D
    _geom_hbond_atom_site_label_H
    _geom_hbond_atom_site_label_A
    _geom_hbond_site_symmetry_A
    _geom_hbond_distance_DH
    _geom_hbond_distance_HA
    _geom_hbond_distance_DA
    _geom_hbond_angle_DHA
    N9 H9 O25 . 0.95(3) 2.49(3) 3.338(3) 149(2)
    N15 H15 O23 . 0.83(3) 2.08(3) 2.853(3) 155(2)
    N18 H18 O34 4_467 0.87(3) 2.29(3) 3.163(4) 177(3)
    N21 H21 O25 3_756 0.80(3) 2.18(3) 2.949(3) 161(3)
_iucr_refine_instructions_details
;
TITL HJR03a in P2(1)2(1)2(1) [#4540] [GUEREST1-004-EXP100-001-minor] [EE/HEP]
CELL 1.54178  10.126  15.096  15.355  90.000  90.000  90.000
ZERR    4.00   0.009   0.014   0.013   0.000   0.000   0.000
LATT -1
SYMM 0.5-X, -Y, 0.5+Z
SYMM -X, 0.5+Y, 0.5-Z
SYMM 0.5+X, 0.5-Y, -Z
SFAC C  H  N  O
UNIT 104 128 16 20
L.S. 3
ACTA
BOND $H
FMAP 2
PLAN 5
HTAB
HTAB N9 O25
HTAB N15 O23
HTAB N18 O34_$1
HTAB N21 O25_$2
EQIV $1 x-1/2, -y+3/2, -z+2
EQIV $2 -x+2, y+1/2, -z+3/2
WPDB -1
CONF
SIZE 0.12 0.07 0.05
SIMU H9 H15 H18 H21 0.0002
WGHT  0.076400  0.000000
FVAR  0.620210
TEMP -173
C1     1   0.691583  0.759665  0.682629 11.000000  0.021510  0.023160 =
           0.018040  0.002130  0.001140 -0.000710
AFIX 43
H1     2   0.689427  0.733343  0.738809 11.000000 -1.200000
AFIX 0
C2     1   0.603148  0.826902  0.662816 11.000000  0.021860  0.025770 =
           0.020550 -0.002700  0.001870  0.000360
AFIX 43
H2     2   0.543050  0.847508  0.705788 11.000000 -1.200000
AFIX 0
C3     1   0.602609  0.863972  0.580220 11.000000  0.021040  0.021280 =
           0.024400 -0.001990 -0.003100  0.001830
AFIX 43
H3     2   0.541296  0.909449  0.566293 11.000000 -1.200000
AFIX 0
C4     1   0.691503  0.834676  0.518011 11.000000  0.025790  0.023730 =
           0.019610  0.001890 -0.003470 -0.001820
AFIX 43
H4     2   0.690370  0.859409  0.461125 11.000000 -1.200000
AFIX 0
C5     1   0.782646  0.768836  0.539001 11.000000  0.021500  0.023980 =
           0.016290 -0.002190 -0.001640  0.000110
AFIX 43
H5     2   0.844985  0.750092  0.496597 11.000000 -1.200000
AFIX 0
C6     1   0.783449  0.730011  0.621766 11.000000  0.019180  0.019940 =
           0.018230 -0.001460 -0.002920 -0.003860
C7     1   0.883253  0.659482  0.644073 11.000000  0.022240  0.019160 =
           0.015940 -0.001690 -0.000410 -0.000880
AFIX 23
H7A    2   0.920256  0.635386  0.589298 11.000000 -1.200000
H7B    2   0.837379  0.610464  0.674393 11.000000 -1.200000
AFIX 0
C8     1   0.997907  0.691859  0.701800 11.000000  0.020130  0.017260 =
           0.015950  0.002840 -0.000900 -0.000280
AFIX 13
H8     2   1.039871  0.744785  0.674088 11.000000 -1.200000
AFIX 0
N9     3   1.095972  0.621392  0.709822 11.000000  0.019780  0.018500 =
           0.018030 -0.000220 -0.000230  0.000580
H9     2   1.056516  0.571655  0.736925 11.000000  -1.200000
C10    1   1.214355  0.645644  0.760444 11.000000  0.020670  0.020940 =
           0.017370 -0.002850 -0.000570 -0.000310
AFIX 13
H10    2   1.190921  0.694057  0.802122 11.000000 -1.200000
AFIX 0
C11    1   1.264698  0.566337  0.811439 11.000000  0.019190  0.026270 =
           0.018530  0.000690  0.002330 -0.000030
AFIX 23
H11A   2   1.263154  0.513018  0.773914 11.000000 -1.200000
H11B   2   1.357126  0.576956  0.829679 11.000000 -1.200000
AFIX 0
O12    4   1.182476  0.551448  0.888196 11.000000  0.021410  0.024530 =
           0.015260  0.000190  0.000310 -0.002060
C13    1   1.095591  0.485174  0.886243 11.000000  0.020760  0.015970 =
           0.022060  0.000460 -0.001410  0.002240
C14    1   1.018246  0.480615  0.971240 11.000000  0.024970  0.019070 =
           0.015620  0.002180 -0.000420  0.000880
AFIX 13
H14    2   1.077964  0.453601  1.015795 11.000000 -1.200000
AFIX 0
N15    3   0.984621  0.568093  1.001796 11.000000  0.025300  0.016600 =
           0.015560  0.001350 -0.002250  0.002920
H15    2   0.948376  0.602234  0.966404 11.000000  -1.200000
C16    1   1.022686  0.598357  1.080281 11.000000  0.018780  0.022980 =
           0.013580  0.002950  0.000890 -0.001060
C17    1   0.981609  0.692711  1.102687 11.000000  0.028380  0.020380 =
           0.014800 -0.000080  0.000460 -0.000240
AFIX 23
H17A   2   0.923540  0.690373  1.154506 11.000000 -1.200000
H17B   2   1.061855  0.726089  1.119409 11.000000 -1.200000
AFIX 0
N18    3   0.913934  0.742288  1.035465 11.000000  0.019450  0.020720 =
           0.018640  0.000640  0.000780  0.000140
H18    2   0.829503  0.738158  1.033574 11.000000  -1.200000
C19    1   0.983085  0.779706  0.969641 11.000000  0.022760  0.015080 =
           0.014560 -0.003070 -0.000070  0.001650
C20    1   0.896834  0.828021  0.901453 11.000000  0.021790  0.019270 =
           0.018180 -0.000160  0.000690  0.001860
AFIX 13
H20    2   0.802630  0.809679  0.908990 11.000000 -1.200000
AFIX 0
N21    3   0.941651  0.802502  0.814990 11.000000  0.026230  0.016730 =
           0.013380  0.002560  0.000130 -0.000500
H21    2   0.953344  0.841037  0.780340 11.000000  -1.200000
C22    1   0.947225  0.717330  0.792952 11.000000  0.015360  0.018820 =
           0.015290  0.001220 -0.003770 -0.000040
O23    4   0.916948  0.657975  0.844591 11.000000  0.024090  0.019450 =
           0.015250  0.001070  0.000210 -0.001010
C24    1   1.323014  0.678394  0.699680 11.000000  0.023220  0.023800 =
           0.023630 -0.000250 -0.000470  0.000200
AFIX 137
H24A   2   1.350510  0.630066  0.661116 11.000000 -1.500000
H24B   2   1.398772  0.698343  0.734216 11.000000 -1.500000
H24C   2   1.289586  0.727817  0.664659 11.000000 -1.500000
AFIX 0
O25    4   1.081111  0.434614  0.825780 11.000000  0.027280  0.024240 =
           0.021930 -0.005550 -0.001040  0.000410
C26    1   0.896087  0.420070  0.963863 11.000000  0.027520  0.018840 =
           0.025040  0.002780  0.002370 -0.000270
AFIX 23
H26A   2   0.924503  0.360856  0.943449 11.000000 -1.200000
H26B   2   0.856326  0.412805  1.022329 11.000000 -1.200000
AFIX 0
C27    1   0.792835  0.455681  0.902384 11.000000  0.019870  0.017360 =
           0.029450  0.002430  0.002790 -0.005150
C28    1   0.707067  0.522713  0.928172 11.000000  0.022610  0.023330 =
           0.027320 -0.004090  0.004160 -0.004650
AFIX 43
H28    2   0.707840  0.542661  0.986848 11.000000 -1.200000
AFIX 0
C29    1   0.620035  0.560866  0.868733 11.000000  0.018740  0.023600 =
           0.039950 -0.002750  0.000360 -0.000350
AFIX 43
H29    2   0.562995  0.607178  0.887165 11.000000 -1.200000
AFIX 0
C30    1   0.615625  0.532159  0.783193 11.000000  0.020610  0.023310 =
           0.037490  0.002230 -0.002740 -0.002400
AFIX 43
H30    2   0.556802  0.558941  0.742823 11.000000 -1.200000
AFIX 0
C31    1   0.698357  0.463634  0.757076 11.000000  0.021970  0.026620 =
           0.027540 -0.003780 -0.000460 -0.005300
AFIX 43
H31    2   0.695069  0.442593  0.698808 11.000000 -1.200000
AFIX 0
C32    1   0.785328  0.426103  0.815734 11.000000  0.022030  0.020570 =
           0.030840 -0.003520  0.002470 -0.001550
AFIX 43
H32    2   0.841286  0.379281  0.797105 11.000000 -1.200000
AFIX 0
O33    4   1.084176  0.554386  1.133989 11.000000  0.035760  0.026410 =
           0.018310  0.001530 -0.004280  0.005450
O34    4   1.103267  0.779722  0.966263 11.000000  0.022060  0.023250 =
           0.020640 -0.000240 -0.001580 -0.000350
C35    1   0.908000  0.927543  0.914243 11.000000  0.035600  0.019490 =
           0.022090 -0.001420 -0.001580  0.003250
AFIX 137
H35A   2   1.000230  0.945746  0.906910 11.000000 -1.500000
H35B   2   0.878046  0.943131  0.972965 11.000000 -1.500000
H35C   2   0.852926  0.957943  0.871103 11.000000 -1.500000
AFIX 0
HKLF 4
END
;
