# Supplementary material for: A cyclic carbo-isosteric penta-depsipeptide: cyclo(Phe1–d-Ala2–Gly3–Phe4–APO5)
Source: Acta Crystallogr E Crystallogr Commun. 2015 Jan 1;71(Pt 1):113–6. doi: 10.1107/S2056989014027406 (PMC4331906; doi:10.1107/S2056989014027406)
Supplement: Supplementary file 2 [file e-71-00113-Isup2.hkl]

# 
# h,k,l, Fc-squared, Fo-squared, sigma(Fo-squared) and status flag 
# 
data_I
_shelx_title ' HJR03a in P2(1)2(1)2(1)' 
_shelx_refln_list_code          4 
_shelx_F_calc_maximum      140.80 
_exptl_crystal_F_000      1024.00 
_reflns_d_resolution_high  0.8401 
 
loop_ 
 _symmetry_equiv_pos_as_xyz 
 'x, y, z' 
 '-x+1/2, -y, z+1/2' 
 '-x, y+1/2, -z+1/2' 
 'x+1/2, -y+1/2, -z' 
 
_cell_length_a    10.1260 
_cell_length_b    15.0960 
_cell_length_c    15.3550 
_cell_angle_alpha  90.000 
_cell_angle_beta   90.000 
_cell_angle_gamma  90.000 
 
_shelx_F_squared_multiplier     1.000 
 
loop_ 
 _refln_index_h 
 _refln_index_k 
 _refln_index_l 
 _refln_F_squared_calc 
 _refln_F_squared_meas 
 _refln_F_squared_sigma 
 _refln_observed_status 
   2   0   0     4983.16     3899.62    295.88 o 
   4   0   0     1555.22     1417.86     99.09 o 
   6   0   0     4732.24     4611.11    197.89 o 
   8   0   0      218.93      222.94     15.99 o 
  10   0   0     7610.03     8581.82    472.56 o 
   1   1   0      843.76      616.70     34.03 o 
   2   1   0      496.90      312.30     18.93 o 
   3   1   0     4517.71     3709.18    176.65 o 
   4   1   0     3221.05     3100.96    147.97 o 
   5   1   0      689.73      570.56     32.18 o 
   6   1   0      990.93      936.35     26.87 o 
   7   1   0       12.12       10.01      4.51 o 
   8   1   0      177.19      198.72     11.32 o 
   9   1   0      180.45      206.00     11.60 o 
  10   1   0        0.35       14.50     13.81 o 
  11   1   0      339.67      448.64     19.67 o 
  12   1   0      301.13      282.97     14.97 o 
   0   2   0       98.46       75.95      7.85 o 
   1   2   0     4209.05     3942.13    220.73 o 
   2   2   0     1460.45     1033.32     59.16 o 
   3   2   0     1306.86     1097.03     54.68 o 
   4   2   0       70.78       57.39      8.81 o 
   5   2   0      567.47      494.12     28.81 o 
   6   2   0        0.01        0.44      4.20 o 
   7   2   0       11.64       11.31      5.30 o 
   8   2   0       59.68       65.62      6.21 o 
   9   2   0       14.79       17.95      6.46 o 
  10   2   0       25.78       42.38      7.03 o 
  11   2   0      261.97      299.22     16.72 o 
   1   3   0     6876.61     6184.90    331.32 o 
   2   3   0     8270.54     5782.57    324.46 o 
   3   3   0     3435.96     2857.35    153.26 o 
   4   3   0       22.19       11.00      7.88 o 
   5   3   0      336.64      317.02     23.41 o 
   6   3   0      936.56      965.64     27.32 o 
   7   3   0      143.84      118.62      7.24 o 
   8   3   0      193.30      196.25      9.62 o 
   9   3   0      139.36      168.74     12.26 o 
  10   3   0      227.53      228.77     10.57 o 
  11   3   0      517.22      524.73     22.37 o 
   1   4   0     5270.52     5079.55    241.71 o 
   2   4   0      860.40      668.00     52.23 o 
   3   4   0      950.09      813.45     75.86 o 
   4   4   0     1603.94     1694.43     83.26 o 
   5   4   0      849.71      721.02     25.95 o 
   6   4   0      156.17      143.80      6.62 o 
   7   4   0      487.74      442.93     14.75 o 
   8   4   0      177.40      175.91      9.31 o 
   9   4   0     1471.15     1520.39     51.34 o 
  10   4   0       30.87       29.91      6.02 o 
  11   4   0       40.76       36.33      7.09 o 
   1   5   0       19.21       35.78      8.96 o 
   2   5   0      734.67      799.06     46.21 o 
   3   5   0      345.48      295.50     29.66 o 
   4   5   0      327.80      340.23     47.47 o 
   5   5   0      147.16      119.78      6.11 o 
   6   5   0      742.76      682.98     23.22 o 
   7   5   0      263.21      240.75     10.81 o 
   8   5   0       22.22       21.54      7.60 o 
   9   5   0        5.96        7.83      7.59 o 
  10   5   0       55.68       70.53      8.45 o 
  11   5   0        2.24        3.75      5.22 o 
   0   6   0     1984.22     1836.02    125.82 o 
   1   6   0     4818.09     5511.51    295.80 o 
   2   6   0       16.50       35.19     10.43 o 
   3   6   0      957.92      928.95     47.46 o 
   4   6   0      347.95      348.47     16.46 o 
   5   6   0     2198.45     1882.56     54.09 o 
   6   6   0      142.09      120.85      6.70 o 
   7   6   0      369.64      375.65     14.45 o 
   8   6   0        4.73       -2.28      7.71 o 
   9   6   0     1209.50     1210.18     45.32 o 
  10   6   0       27.45       19.27      6.99 o 
  11   6   0        4.57        5.94      4.88 o 
   1   7   0      170.03      201.36     27.32 o 
   2   7   0      327.80      380.92     48.06 o 
   3   7   0        0.53        6.73      9.38 o 
   4   7   0     1859.25     1853.13     48.25 o 
   5   7   0       86.22       80.67      4.57 o 
   6   7   0       11.35        9.08      5.07 o 
   7   7   0      101.84       93.42      7.15 o 
   8   7   0      222.29      218.96     10.72 o 
   9   7   0       15.63       22.24      7.56 o 
  10   7   0        3.66        2.51      6.43 o 
  11   7   0      663.10      678.52     40.84 o 
   0   8   0     8535.08     9261.65    621.98 o 
   1   8   0      253.27      238.03     18.35 o 
   2   8   0      696.37      661.60     21.64 o 
   3   8   0     1244.27     1179.45     34.12 o 
   4   8   0        9.27       10.91      3.98 o 
   5   8   0      673.26      591.01     16.54 o 
   6   8   0       19.17       16.50      5.66 o 
   7   8   0      322.85      324.57     13.02 o 
   8   8   0        1.58       -0.85      6.59 o 
   9   8   0       70.84       84.05     11.85 o 
  10   8   0       26.74       20.96      5.91 o 
   1   9   0      746.75      661.60     18.23 o 
   2   9   0      342.06      331.72     10.76 o 
   3   9   0       83.78       72.13      5.70 o 
   4   9   0       15.99       10.85      4.56 o 
   5   9   0        6.70        6.03      5.02 o 
   6   9   0      255.83      245.73     10.35 o 
   7   9   0       13.63       13.77      5.96 o 
   8   9   0        2.09        8.88      6.40 o 
   9   9   0      491.15      510.25     20.73 o 
  10   9   0        3.64        6.89      4.77 o 
   0  10   0     4521.97     4633.49    181.30 o 
   1  10   0       83.02      108.44      6.52 o 
   2  10   0     2344.06     2396.07     64.72 o 
   3  10   0      937.82      950.80     28.44 o 
   4  10   0      851.64      819.03     23.42 o 
   5  10   0      488.36      473.52     15.06 o 
   6  10   0      601.93      574.09     19.29 o 
   7  10   0      862.20      791.99     27.61 o 
   8  10   0      301.17      296.16     14.45 o 
   9  10   0      156.91      126.53     13.51 o 
  10  10   0      425.00      444.60     38.75 o 
   1  11   0      121.74      133.39      6.61 o 
   2  11   0      187.67      154.65      6.85 o 
   3  11   0      216.65      214.04      9.69 o 
   4  11   0      482.63      440.49     14.38 o 
   5  11   0        0.26       -1.65      5.32 o 
   6  11   0      516.70      584.62     21.23 o 
   7  11   0       12.73        5.51      7.36 o 
   8  11   0      405.79      418.51     19.57 o 
   9  11   0       10.25        4.52      7.76 o 
   0  12   0       47.55       43.51      8.65 o 
   1  12   0      101.21      111.41      6.56 o 
   2  12   0       16.33       29.98      5.27 o 
   3  12   0      318.82      276.32     11.25 o 
   4  12   0      131.28      140.84      7.31 o 
   5  12   0        0.15       -2.14      5.46 o 
   6  12   0       96.28       95.76      7.69 o 
   7  12   0      284.85      283.92     13.47 o 
   8  12   0       26.86       18.07      8.66 o 
   1  13   0        0.54        1.29      5.49 o 
   2  13   0      664.34      704.89     23.88 o 
   3  13   0      969.26     1024.78     31.55 o 
   4  13   0        0.56       -4.20      5.52 o 
   5  13   0        0.01       -5.22      5.49 o 
   6  13   0      522.56      506.41     28.61 o 
   7  13   0      126.28      151.15      9.77 o 
   8  13   0      333.91      298.78     16.68 o 
   0  14   0      214.10      220.67     15.17 o 
   1  14   0      157.12      139.74      7.94 o 
   2  14   0      205.46      203.82     10.15 o 
   3  14   0       90.19       86.24      6.88 o 
   4  14   0       10.86       14.98      5.82 o 
   5  14   0       18.46       23.07      6.25 o 
   6  14   0      418.80      397.56     32.57 o 
   7  14   0      165.12      151.42      8.92 o 
   1  15   0      299.13      330.69     14.22 o 
   2  15   0      140.53      141.03      8.47 o 
   3  15   0      288.67      298.46     14.51 o 
   4  15   0      147.36      131.37      7.85 o 
   5  15   0       52.86       49.88      6.46 o 
   6  15   0        6.44        3.75      6.20 o 
   0  16   0       25.82       33.39     10.10 o 
   1  16   0      417.20      429.12     16.51 o 
   2  16   0       43.66       33.75      6.62 o 
   3  16   0       98.26      121.43      9.30 o 
   4  16   0        5.52        8.23      5.56 o 
   5  16   0       86.30      107.78      9.11 o 
   1  17   0      512.38      630.05     24.96 o 
   2  17   0       33.27       40.57      6.49 o 
   3  17   0       80.33      103.79      7.61 o 
   1   0   1     7369.50     5700.08    304.14 o 
   2   0   1      774.07      611.83     46.55 o 
   3   0   1      985.69      711.29     37.26 o 
   4   0   1     1912.79     1747.93     85.14 o 
   5   0   1      376.34      322.88     21.93 o 
   6   0   1       17.37       12.04      3.12 o 
   7   0   1     1257.91     1222.30     35.54 o 
   8   0   1        0.83        1.45      6.26 o 
   9   0   1       16.65       19.21      6.83 o 
  10   0   1       53.57       76.80      9.48 o 
  11   0   1        0.02       15.25      8.08 o 
 -12   1   1      265.67      264.89     12.15 o 
 -11   1   1      106.47      150.78     19.03 o 
 -10   1   1       26.00       50.65      7.59 o 
  -9   1   1       65.16       66.33      9.15 o 
  -8   1   1       88.41       81.89      5.40 o 
  -7   1   1       67.89       62.88      5.39 o 
  -6   1   1      193.62      189.51      8.26 o 
  -5   1   1     1602.62     1379.58     69.49 o 
  -4   1   1       52.55       56.26     10.44 o 
  -3   1   1    10514.67     8616.01    583.90 o 
  -2   1   1    17883.15    13897.01    909.89 o 
  -1   1   1     4791.84     4216.09    283.58 o 
   0   1   1     2274.08     2720.50    149.98 o 
   1   1   1     4784.28     4294.41    215.67 o 
   2   1   1    17888.45    12709.27    909.45 o 
   3   1   1    10538.08     8750.34    591.07 o 
   4   1   1       55.21       59.75      9.01 o 
   5   1   1     1607.02     1425.16     69.37 o 
   6   1   1      191.44      180.33      7.80 o 
   7   1   1       66.46       58.75      5.23 o 
   8   1   1       88.67       83.74      7.65 o 
   9   1   1       65.60       74.34      6.88 o 
  10   1   1       27.58       46.15      9.33 o 
  11   1   1      103.86      151.20     19.32 o 
  12   1   1      265.05      275.04     31.57 o 
 -11   2   1      353.91      409.31     18.47 o 
 -10   2   1      218.59      237.76     13.91 o 
  -9   2   1      161.94      164.96     10.37 o 
  -8   2   1      148.27      150.77      8.14 o 
  -7   2   1       22.30       19.15      4.69 o 
  -6   2   1      310.39      299.90     10.57 o 
  -5   2   1       74.69       57.00     10.59 o 
  -4   2   1     1780.83     1675.72     91.72 o 
  -3   2   1      888.03      748.82     50.25 o 
  -2   2   1     5265.47     4213.88    216.80 o 
  -1   2   1     1779.63     1313.73     96.12 o 
   0   2   1      352.18      348.20     26.05 o 
   1   2   1     1781.07     1473.02     89.63 o 
   2   2   1     5270.41     3867.24    226.46 o 
   3   2   1      892.86      796.06     75.85 o 
   4   2   1     1781.67     1681.76    121.73 o 
   5   2   1       75.14       68.68      9.83 o 
   6   2   1      310.31      291.88     10.35 o 
   7   2   1       23.51       20.56      5.10 o 
   8   2   1      148.67      136.20      9.85 o 
   9   2   1      161.98      164.15      8.94 o 
  10   2   1      215.61      234.73     10.91 o 
  11   2   1      353.14      401.66     21.35 o 
 -11   3   1      282.86      321.07     15.02 o 
 -10   3   1       71.55       74.24      8.70 o 
  -9   3   1      294.68      279.79     19.07 o 
  -8   3   1       30.98       30.23      6.38 o 
  -7   3   1      668.95      657.20     21.52 o 
  -6   3   1     1275.21     1221.40     31.78 o 
  -5   3   1      393.36      440.52     35.09 o 
  -4   3   1     1959.98     1757.64    118.34 o 
  -3   3   1     9960.15     9043.11    460.14 o 
  -2   3   1     9506.06     8976.25    632.03 o 
  -1   3   1    11428.85    10617.71    988.08 o 
   0   3   1       21.24       27.65      6.18 o 
   1   3   1    11451.91    11350.68    806.90 o 
   2   3   1     9510.50     9664.83    447.01 o 
   3   3   1     9968.07     7985.11    575.23 o 
   4   3   1     1958.75     1904.14    106.75 o 
   5   3   1      390.51      439.76     46.69 o 
   6   3   1     1283.65     1217.64     37.04 o 
   7   3   1      669.58      638.84     21.26 o 
   8   3   1       30.26       21.91      5.46 o 
   9   3   1      291.28      274.64     12.92 o 
  10   3   1       71.71       66.38      6.63 o 
  11   3   1      281.37      306.21     25.84 o 
 -11   4   1       66.92       67.82      8.93 o 
 -10   4   1      206.12      229.04     16.75 o 
  -9   4   1      655.91      681.29     27.82 o 
  -8   4   1     1342.08     1342.84     43.48 o 
  -7   4   1      239.16      241.21     10.18 o 
  -6   4   1       36.77       40.20      4.26 o 
  -5   4   1      195.73      203.14      8.94 o 
  -4   4   1      163.05      193.87     19.07 o 
  -3   4   1     1919.58     1632.23     86.47 o 
  -2   4   1     4372.38     3842.56    269.86 o 
  -1   4   1     5373.31     4141.03    253.34 o 
   0   4   1     2746.59     2606.11    147.23 o 
   1   4   1     5379.59     4333.15    363.12 o 
   2   4   1     4344.50     4111.54    190.62 o 
   3   4   1     1929.45     1485.42    107.37 o 
   4   4   1      162.79      171.46     20.50 o 
   5   4   1      197.12      193.31     10.08 o 
   6   4   1       35.64       37.52      4.93 o 
   7   4   1      238.05      226.84      9.78 o 
   8   4   1     1342.58     1379.61     40.00 o 
   9   4   1      658.34      648.48     23.88 o 
  10   4   1      205.23      229.89     12.22 o 
  11   4   1       66.65       58.63      8.91 o 
 -11   5   1        7.71        7.45      6.31 o 
 -10   5   1      235.71      244.94     18.41 o 
  -9   5   1      122.55      126.84      9.41 o 
  -8   5   1       65.21       68.40      6.88 o 
  -7   5   1        4.87        3.66      5.48 o 
  -6   5   1      155.07      147.64      6.78 o 
  -5   5   1       67.96       61.26      4.64 o 
  -4   5   1     1153.28     1155.86     63.50 o 
  -3   5   1      604.01      558.11     40.80 o 
  -2   5   1      881.32      877.48     68.98 o 
  -1   5   1     1020.11     1105.02     59.92 o 
   0   5   1     7321.23     7218.66    481.51 o 
   1   5   1     1022.71     1038.50     52.95 o 
   2   5   1      875.07      798.83     38.17 o 
   3   5   1      605.34      565.05     32.95 o 
   4   5   1     1153.58     1040.41     66.23 o 
   5   5   1       65.85       53.17      5.40 o 
   6   5   1      154.74      147.55      7.67 o 
   7   5   1        5.11        6.61      5.68 o 
   8   5   1       66.22       59.05      6.85 o 
   9   5   1      122.39      127.46     11.21 o 
  10   5   1      233.57      252.02     12.74 o 
  11   5   1        7.80       11.77      5.39 o 
 -11   6   1       64.09       86.70      7.60 o 
 -10   6   1      201.40      218.61     19.06 o 
  -9   6   1      158.60      147.96     17.20 o 
  -8   6   1      302.26      304.77     14.73 o 
  -7   6   1       34.82       39.23      7.58 o 
  -6   6   1      957.97      897.59     27.91 o 
  -5   6   1      105.50      105.46      5.24 o 
  -4   6   1      219.25      207.08      8.88 o 
  -3   6   1      395.44      360.22     27.91 o 
  -2   6   1      274.48      280.21     20.65 o 
  -1   6   1      271.83      274.20     20.16 o 
   0   6   1     2018.10     2209.27    151.37 o 
   1   6   1      272.72      292.64     19.47 o 
   2   6   1      271.57      286.47     25.41 o 
   3   6   1      395.78      414.28     35.82 o 
   4   6   1      222.60      209.54     11.95 o 
   5   6   1      105.01       95.22      5.72 o 
   6   6   1      955.01      886.94     28.04 o 
   7   6   1       36.24       42.05      6.33 o 
   8   6   1      299.26      304.20     12.91 o 
   9   6   1      157.79      164.99     10.18 o 
  10   6   1      203.87      212.17     11.61 o 
  11   6   1       64.12       76.47      9.95 o 
 -11   7   1       12.63        9.50      5.44 o 
 -10   7   1      181.44      189.04     13.15 o 
  -9   7   1        5.77       24.28      9.63 o 
  -8   7   1      159.67      145.92      9.85 o 
  -7   7   1     2172.54     2096.52     65.17 o 
  -6   7   1      481.92      458.82     14.51 o 
  -5   7   1      285.56      249.12      8.85 o 
  -4   7   1      767.78      619.34     17.93 o 
  -3   7   1     7537.09     7014.25    271.58 o 
  -2   7   1      834.62      883.16     57.41 o 
  -1   7   1      230.39      261.69     21.38 o 
   0   7   1      275.19      319.23     21.56 o 
   1   7   1      228.19      255.69     22.04 o 
   2   7   1      839.36      859.87     41.32 o 
   3   7   1     7549.41     7421.26    402.52 o 
   4   7   1      768.79      624.50     18.13 o 
   5   7   1      283.40      248.64      9.60 o 
   6   7   1      482.37      457.00     16.20 o 
   7   7   1     2168.40     2078.83     62.66 o 
   8   7   1      157.02      149.57      8.55 o 
   9   7   1        6.19       12.18      6.39 o 
  10   7   1      180.95      189.34     13.26 o 
  11   7   1       12.95       16.61      5.26 o 
 -10   8   1      470.66      485.57     19.47 o 
  -9   8   1      103.68      111.91     10.48 o 
  -8   8   1       14.31       22.27     10.11 o 
  -7   8   1      122.76      129.08      8.09 o 
  -6   8   1      393.86      364.22     12.44 o 
  -5   8   1      265.59      249.61      9.10 o 
  -4   8   1       92.91       95.67      5.59 o 
  -3   8   1       81.78       77.55      4.96 o 
  -2   8   1       10.00       11.63      4.01 o 
  -1   8   1       87.78       96.32     12.76 o 
   0   8   1      526.08      536.52     31.18 o 
   1   8   1       85.24       91.76     13.46 o 
   2   8   1        8.77        8.50      4.80 o 
   3   8   1       80.81       68.79      4.60 o 
   4   8   1       92.77       97.57      5.05 o 
   5   8   1      266.53      260.49      9.93 o 
   6   8   1      391.50      373.21     14.05 o 
   7   8   1      123.39      136.25      7.97 o 
   8   8   1       13.51       15.87      6.39 o 
   9   8   1      103.43      104.15      7.58 o 
  10   8   1      471.19      501.17     22.08 o 
 -10   9   1       15.68       17.36      4.97 o 
  -9   9   1       24.81       27.44      8.57 o 
  -8   9   1      285.08      276.20     16.67 o 
  -7   9   1       86.04       79.84      7.06 o 
  -6   9   1      180.55      162.31      6.91 o 
  -5   9   1      207.19      200.13      8.64 o 
  -4   9   1      418.53      394.07     12.99 o 
  -3   9   1      104.07      117.69      7.04 o 
  -2   9   1      489.35      473.18     13.91 o 
  -1   9   1      285.44      258.44      9.46 o 
   0   9   1     1237.42     1342.04     35.51 o 
   1   9   1      292.72      264.44      9.35 o 
   2   9   1      486.35      489.39     13.81 o 
   3   9   1      106.54      120.00      5.95 o 
   4   9   1      414.41      391.89     12.77 o 
   5   9   1      210.65      221.64      9.38 o 
   6   9   1      179.26      156.09      7.83 o 
   7   9   1       87.46       88.81      7.11 o 
   8   9   1      284.98      271.31     12.61 o 
   9   9   1       25.53       20.53      6.59 o 
  10   9   1       15.85       23.93      5.48 o 
  -9  10   1      154.33      160.90     13.14 o 
  -8  10   1       50.48       49.37      9.39 o 
  -7  10   1      814.49      810.01     30.59 o 
  -6  10   1      565.02      551.33     17.04 o 
  -5  10   1      104.70      115.60      6.78 o 
  -4  10   1      104.12      105.34      6.40 o 
  -3  10   1      664.61      663.33     20.64 o 
  -2  10   1      161.93      154.35      9.00 o 
  -1  10   1     1019.01     1020.90     29.58 o 
   0  10   1      358.92      364.96     12.27 o 
   1  10   1     1017.33     1018.41     26.75 o 
   2  10   1      163.35      156.81      6.68 o 
   3  10   1      668.64      658.18     19.24 o 
   4  10   1      105.48      103.75      7.05 o 
   5  10   1      103.87      118.89      7.67 o 
   6  10   1      561.34      529.98     17.09 o 
   7  10   1      813.54      794.41     27.77 o 
   8  10   1       50.61       41.14      6.35 o 
   9  10   1      153.57      172.90     15.83 o 
  -9  11   1      316.50      320.04     21.15 o 
  -8  11   1       58.28       58.53      8.85 o 
  -7  11   1      548.91      553.01     22.63 o 
  -6  11   1       70.20       76.61      6.30 o 
  -5  11   1      106.83      110.64      6.82 o 
  -4  11   1      481.39      475.38     15.11 o 
  -3  11   1     1220.17     1202.38     34.79 o 
  -2  11   1      465.05      485.11     15.24 o 
  -1  11   1      184.52      192.87      8.21 o 
   0  11   1       14.86        5.92      5.10 o 
   1  11   1      181.70      185.54      8.42 o 
   2  11   1      464.52      492.85     15.09 o 
   3  11   1     1215.79     1172.76     34.22 o 
   4  11   1      483.52      471.62     15.04 o 
   5  11   1      109.19      115.37      7.72 o 
   6  11   1       69.88       62.69      6.95 o 
   7  11   1      552.90      597.99     25.81 o 
   8  11   1       58.80       63.78      8.33 o 
   9  11   1      317.25      349.16     18.68 o 
  -8  12   1      243.66      255.68     17.32 o 
  -7  12   1       47.49       57.91      7.31 o 
  -6  12   1       62.65       67.10      6.16 o 
  -5  12   1      272.37      266.32     12.03 o 
  -4  12   1       74.29       79.29      6.31 o 
  -3  12   1      178.32      175.22      8.98 o 
  -2  12   1      711.45      701.59     19.83 o 
  -1  12   1       25.43       33.22      5.51 o 
   0  12   1       48.02       52.05      5.94 o 
   1  12   1       25.60       31.38      5.50 o 
   2  12   1      709.12      680.00     19.80 o 
   3  12   1      176.36      192.30      8.75 o 
   4  12   1       73.90       64.74      6.35 o 
   5  12   1      269.04      260.69     14.74 o 
   6  12   1       60.86       68.54      7.24 o 
   7  12   1       47.00       50.98      7.91 o 
   8  12   1      244.94      267.16     13.63 o 
  -8  13   1       84.92       86.76      8.17 o 
  -7  13   1       74.33       64.07      7.76 o 
  -6  13   1      157.20      143.28     11.93 o 
  -5  13   1      114.43      114.70      6.99 o 
  -4  13   1        6.40       -1.37      5.25 o 
  -3  13   1      230.91      249.14     11.52 o 
  -2  13   1      587.38      631.47     20.62 o 
  -1  13   1      230.40      228.54      9.70 o 
   0  13   1      606.24      632.58     20.89 o 
   1  13   1      228.40      235.94     10.66 o 
   2  13   1      589.26      619.44     20.67 o 
   3  13   1      232.15      236.21     13.97 o 
   4  13   1        6.66       12.08      6.46 o 
   5  13   1      116.02      109.79      8.15 o 
   6  13   1      156.85      144.33      8.71 o 
   7  13   1       73.20       64.21      7.37 o 
   8  13   1       84.43       76.25      7.74 o 
  -7  14   1      294.93      270.20     12.77 o 
  -6  14   1      216.93      229.40     18.46 o 
  -5  14   1       41.21       39.54      5.89 o 
  -4  14   1        2.68       -1.22      5.85 o 
  -3  14   1      135.66      142.97      8.00 o 
  -2  14   1       27.99       28.87      6.00 o 
  -1  14   1      865.58      934.50     32.66 o 
   0  14   1        5.09        5.47      5.75 o 
   1  14   1      862.04      904.80     29.76 o 
   2  14   1       28.75       29.90      6.71 o 
   3  14   1      138.71      129.23      8.44 o 
   4  14   1        2.81       -0.80      6.13 o 
   5  14   1       40.27       43.94      8.17 o 
   6  14   1      218.60      244.18     28.74 o 
   7  14   1      292.92      275.02     30.21 o 
  -6  15   1       28.79       28.55      5.01 o 
  -5  15   1       62.00       59.52      5.78 o 
  -4  15   1      212.32      210.74      9.90 o 
  -3  15   1      105.11      100.86      6.69 o 
  -2  15   1      239.10      267.42     11.51 o 
  -1  15   1       88.84       80.82      7.22 o 
   0  15   1       51.95       55.86      6.73 o 
   1  15   1       88.34       94.12      7.13 o 
   2  15   1      236.44      260.71     12.22 o 
   3  15   1      105.08      101.70      8.11 o 
   4  15   1      215.66      238.12     17.41 o 
   5  15   1       61.39       56.04      8.64 o 
   6  15   1       29.57       34.31      5.78 o 
  -5  16   1       13.42        5.79      4.82 o 
  -4  16   1       66.33       76.17      6.40 o 
  -3  16   1       13.33       11.26      5.51 o 
  -2  16   1       83.03       94.22      6.85 o 
  -1  16   1        3.04       -3.27      5.22 o 
   0  16   1       12.72       14.01      5.72 o 
   1  16   1        3.20       -1.75      5.92 o 
   2  16   1       82.90       89.07      8.45 o 
   3  16   1       13.47       13.35      6.59 o 
   4  16   1       66.51       72.56      8.85 o 
   5  16   1       13.75        9.33      6.41 o 
  -3  17   1       13.35       16.54      4.85 o 
  -2  17   1      252.70      253.82     11.65 o 
  -1  17   1       12.46       14.61      5.50 o 
   0  17   1       77.88       86.69      6.65 o 
   1  17   1       13.30       15.71      5.56 o 
   2  17   1      250.21      238.67     13.72 o 
   3  17   1       13.30       23.76      7.45 o 
   0   0   2       13.67       29.18      8.16 o 
   1   0   2       14.73       17.05      6.18 o 
   2   0   2     3937.95     4285.60    381.94 o 
   3   0   2     2857.36     2380.38    162.34 o 
   4   0   2      103.54       92.88     12.51 o 
   5   0   2      460.88      423.42     40.82 o 
   6   0   2      491.90      421.41     13.51 o 
   7   0   2        3.44        5.69      4.10 o 
   8   0   2      540.46      523.77     16.77 o 
   9   0   2        3.19       17.53      7.77 o 
  10   0   2      288.73      300.60     21.10 o 
  11   0   2        5.80       30.48     22.41 o 
 -11   1   2      235.66      310.81     41.91 o 
 -10   1   2      352.22      409.51     22.96 o 
  -9   1   2      430.85      428.02     20.87 o 
  -8   1   2      154.52      147.39      7.22 o 
  -7   1   2      236.89      242.48      8.29 o 
  -6   1   2      206.69      206.23      7.98 o 
  -5   1   2     1029.57      951.19     50.66 o 
  -4   1   2      301.21      286.08     23.57 o 
  -3   1   2      675.78      644.03     41.22 o 
  -2   1   2     6213.98     5265.03    276.31 o 
  -1   1   2      184.78      186.41     17.17 o 
   0   1   2     9547.85    11971.81    569.89 o 
   1   1   2      183.10      173.47     12.46 o 
   2   1   2     6192.84     5044.30    345.98 o 
   3   1   2      668.51      740.79     36.57 o 
   4   1   2      301.21      293.30     19.32 o 
   5   1   2     1028.47     1021.47     69.82 o 
   6   1   2      208.71      204.92      9.03 o 
   7   1   2      236.61      235.12     10.39 o 
   8   1   2      157.71      147.51      7.27 o 
   9   1   2      432.25      441.08     18.47 o 
  10   1   2      352.59      446.90     21.10 o 
  11   1   2      236.73      306.47     26.83 o 
 -11   2   2      680.36      831.21     33.98 o 
 -10   2   2      223.12      294.61     59.81 o 
  -9   2   2      331.10      362.27     18.38 o 
  -8   2   2      106.26       98.79      6.60 o 
  -7   2   2      488.84      464.38     13.07 o 
  -6   2   2     1063.37      982.01     25.88 o 
  -5   2   2     1024.35      861.15     56.72 o 
  -4   2   2     3067.21     2968.90    176.08 o 
  -3   2   2      360.77      384.96     37.08 o 
  -2   2   2     8294.00     7078.13    621.59 o 
  -1   2   2     4744.17     4416.27    292.73 o 
   0   2   2        9.34       20.63      6.70 o 
   1   2   2     4740.38     4330.03    243.91 o 
   2   2   2     8311.83     6956.45    390.11 o 
   3   2   2      358.08      380.21     21.93 o 
   4   2   2     3073.74     3131.32    261.71 o 
   5   2   2     1021.08      965.47     53.73 o 
   6   2   2     1057.91      979.18     30.14 o 
   7   2   2      491.00      464.66     16.20 o 
   8   2   2      110.62      103.70      7.03 o 
   9   2   2      333.92      349.21     13.73 o 
  10   2   2      221.85      262.53     17.73 o 
  11   2   2      679.05      839.17     39.34 o 
 -11   3   2       24.12       38.23      8.10 o 
 -10   3   2      216.94      218.16     13.46 o 
  -9   3   2      102.12      100.90      8.72 o 
  -8   3   2      164.28      149.55      8.43 o 
  -7   3   2      247.75      245.16      8.89 o 
  -6   3   2      654.64      589.91     15.85 o 
  -5   3   2      621.34      561.67     37.30 o 
  -4   3   2     1869.08     1689.49    113.46 o 
  -3   3   2      933.17      858.31     59.61 o 
  -2   3   2      192.20      186.53     19.37 o 
  -1   3   2     5601.46     5648.09    433.57 o 
   0   3   2    15749.78    16366.32    793.89 o 
   1   3   2     5596.63     5413.42    306.21 o 
   2   3   2      195.07      193.98     20.98 o 
   3   3   2      925.95      821.31     56.16 o 
   4   3   2     1873.30     1672.31    127.41 o 
   5   3   2      620.34      579.03     33.74 o 
   6   3   2      651.89      577.56     19.20 o 
   7   3   2      247.96      236.64     10.60 o 
   8   3   2      163.83      140.03      7.95 o 
   9   3   2      102.54       93.50      5.97 o 
  10   3   2      213.62      224.44     10.99 o 
  11   3   2       23.75       32.17      7.91 o 
 -11   4   2       30.05       28.25      5.69 o 
 -10   4   2      149.81      143.24     10.48 o 
  -9   4   2      673.40      717.53     30.91 o 
  -8   4   2       57.96       45.98      7.20 o 
  -7   4   2       85.06       90.38      5.96 o 
  -6   4   2      329.94      332.49     11.03 o 
  -5   4   2       72.55       82.77      5.87 o 
  -4   4   2     2824.37     2758.17    136.64 o 
  -3   4   2     1732.76     1598.47     90.30 o 
  -2   4   2      595.58      590.65     62.76 o 
  -1   4   2     3170.46     3002.01    395.44 o 
   0   4   2     3176.27     3322.40    187.37 o 
   1   4   2     3167.49     3184.22    148.56 o 
   2   4   2      592.62      647.05     33.41 o 
   3   4   2     1743.35     1681.29     94.45 o 
   4   4   2     2837.41     2988.11    171.55 o 
   5   4   2       73.82       80.00      9.19 o 
   6   4   2      331.01      342.20     12.87 o 
   7   4   2       83.92       83.73      6.68 o 
   8   4   2       56.83       50.67      6.60 o 
   9   4   2      670.84      700.94     23.16 o 
  10   4   2      149.22      136.03      8.27 o 
  11   4   2       29.39       27.29      6.58 o 
 -11   5   2       27.62       36.23      6.51 o 
 -10   5   2        4.28       10.19      6.28 o 
  -9   5   2      729.55      744.43     30.01 o 
  -8   5   2      240.50      241.65     12.24 o 
  -7   5   2     1737.36     1720.38     49.79 o 
  -6   5   2       29.35       34.59      4.57 o 
  -5   5   2     1416.65     1290.73     34.52 o 
  -4   5   2      162.26      200.88     16.50 o 
  -3   5   2      592.33      575.61     38.71 o 
  -2   5   2      410.90      417.27     46.93 o 
  -1   5   2     4854.77     4909.68    278.84 o 
   0   5   2     1078.48     1067.85     62.73 o 
   1   5   2     4851.59     5206.21    249.52 o 
   2   5   2      408.79      414.87     22.29 o 
   3   5   2      592.00      587.42     51.15 o 
   4   5   2      162.43      207.30     27.51 o 
   5   5   2     1423.13     1276.77     42.54 o 
   6   5   2       29.88       29.63      5.53 o 
   7   5   2     1733.84     1693.46     51.31 o 
   8   5   2      241.59      232.08     10.74 o 
   9   5   2      729.36      781.32     24.69 o 
  10   5   2        4.18        5.67      5.93 o 
  11   5   2       26.85       32.34      6.34 o 
 -11   6   2      271.05      281.89     18.65 o 
 -10   6   2      154.37      160.09     12.00 o 
  -9   6   2      314.59      309.02     18.48 o 
  -8   6   2      171.36      185.84     12.66 o 
  -7   6   2      142.68      137.42      7.88 o 
  -6   6   2      643.75      626.24     20.14 o 
  -5   6   2      635.51      617.20     17.82 o 
  -4   6   2     1824.61     1656.94     47.20 o 
  -3   6   2     1149.72     1054.92     95.83 o 
  -2   6   2     2025.53     2119.57    188.33 o 
  -1   6   2      705.48      739.74     42.79 o 
   0   6   2     3064.18     3227.88    183.13 o 
   1   6   2      713.55      721.56     34.82 o 
   2   6   2     2021.52     2047.40     90.41 o 
   3   6   2     1150.02     1068.55     63.87 o 
   4   6   2     1828.04     1714.41     57.33 o 
   5   6   2      640.79      609.24     19.95 o 
   6   6   2      644.17      616.87     22.58 o 
   7   6   2      141.01      144.04      8.07 o 
   8   6   2      174.40      183.99      9.66 o 
   9   6   2      314.78      336.50     12.69 o 
  10   6   2      152.49      153.09      8.57 o 
  11   6   2      269.71      279.80     13.62 o 
 -11   7   2       19.70       16.72      4.89 o 
 -10   7   2      402.10      430.62     22.92 o 
  -9   7   2      139.22      144.81     11.48 o 
  -8   7   2      231.72      216.50     13.56 o 
  -7   7   2      289.09      286.34     12.19 o 
  -6   7   2     1102.64     1040.05     32.28 o 
  -5   7   2       52.10       67.20      4.74 o 
  -4   7   2     1051.03      930.75     24.95 o 
  -3   7   2     1966.14     1716.09     50.78 o 
  -2   7   2     3387.01     3629.34    243.18 o 
  -1   7   2      184.32      188.44     31.42 o 
   0   7   2      750.37      926.39     56.21 o 
   1   7   2      183.00      184.88     22.25 o 
   2   7   2     3387.81     3555.65    155.60 o 
   3   7   2     1966.03     1720.93     75.81 o 
   4   7   2     1046.43      951.01     28.14 o 
   5   7   2       52.68       60.51      5.13 o 
   6   7   2     1112.40     1026.33     32.20 o 
   7   7   2      288.31      288.34     12.51 o 
   8   7   2      232.95      246.56     11.00 o 
   9   7   2      137.57      133.61      7.39 o 
  10   7   2      401.18      431.28     20.49 o 
  11   7   2       19.41       15.68      4.68 o 
 -10   8   2      120.77      124.89     12.62 o 
  -9   8   2      217.51      218.87     16.54 o 
  -8   8   2        9.54       16.04      9.54 o 
  -7   8   2      368.89      344.37     15.46 o 
  -6   8   2      222.88      221.81     10.35 o 
  -5   8   2      401.07      365.98     12.79 o 
  -4   8   2      324.20      332.69     11.25 o 
  -3   8   2      610.21      525.31     17.36 o 
  -2   8   2      330.37      352.95     15.36 o 
  -1   8   2      873.68      822.91     35.07 o 
   0   8   2      963.34      881.21     37.98 o 
   1   8   2      871.51      886.65     39.09 o 
   2   8   2      331.67      356.37     13.82 o 
   3   8   2      611.75      529.99     14.75 o 
   4   8   2      328.04      322.75     11.20 o 
   5   8   2      397.87      365.97     12.74 o 
   6   8   2      224.40      223.09     10.02 o 
   7   8   2      368.22      361.29     14.09 o 
   8   8   2        9.81        6.49      5.80 o 
   9   8   2      219.90      221.09     10.60 o 
  10   8   2      120.78      132.95     10.16 o 
 -10   9   2       45.49       48.84      5.32 o 
  -9   9   2      430.14      458.49     21.57 o 
  -8   9   2       23.19       18.64      9.53 o 
  -7   9   2      539.82      555.73     21.44 o 
  -6   9   2        3.75        2.44      4.76 o 
  -5   9   2      580.41      567.50     17.12 o 
  -4   9   2      398.73      403.20     13.12 o 
  -3   9   2      284.14      252.63     10.46 o 
  -2   9   2     1088.69     1023.49     29.80 o 
  -1   9   2      111.32      103.02      7.62 o 
   0   9   2     1310.81     1330.14     37.43 o 
   1   9   2      110.14      108.81      5.19 o 
   2   9   2     1086.66     1056.01     28.49 o 
   3   9   2      287.21      255.92      9.47 o 
   4   9   2      403.21      393.18     14.08 o 
   5   9   2      579.07      557.05     17.81 o 
   6   9   2        3.60       -1.85      5.55 o 
   7   9   2      535.03      558.94     19.65 o 
   8   9   2       22.69       19.13      5.93 o 
   9   9   2      429.95      460.62     16.88 o 
  10   9   2       44.79       45.29      7.96 o 
  -9  10   2       13.42       10.73      7.56 o 
  -8  10   2       38.04       37.63      9.23 o 
  -7  10   2      384.39      352.46     19.05 o 
  -6  10   2      294.20      271.85     10.30 o 
  -5  10   2     1948.40     1876.39     50.10 o 
  -4  10   2      211.09      205.87      8.98 o 
  -3  10   2      166.33      163.64      8.56 o 
  -2  10   2      529.31      526.29     16.37 o 
  -1  10   2     1183.58     1177.21     38.68 o 
   0  10   2       11.98        8.92      4.91 o 
   1  10   2     1182.93     1197.24     30.05 o 
   2  10   2      531.15      529.79     15.21 o 
   3  10   2      165.51      155.08      6.97 o 
   4  10   2      212.76      209.79     10.96 o 
   5  10   2     1940.80     1878.28     56.19 o 
   6  10   2      292.06      257.75     11.41 o 
   7  10   2      379.61      363.17     16.37 o 
   8  10   2       39.02       40.10      6.88 o 
   9  10   2       13.43        8.09      7.25 o 
  -9  11   2       31.99       24.75      6.68 o 
  -8  11   2       31.99       38.68      8.64 o 
  -7  11   2       61.15       76.67      8.40 o 
  -6  11   2      649.29      637.53     22.88 o 
  -5  11   2      103.39      106.20      6.67 o 
  -4  11   2       84.79       73.71      6.24 o 
  -3  11   2        2.69        1.63      5.65 o 
  -2  11   2       22.21       17.37      5.41 o 
  -1  11   2       81.37       89.45      6.09 o 
   0  11   2      517.50      526.82     16.94 o 
   1  11   2       82.47       85.36      5.85 o 
   2  11   2       21.33       17.75      5.00 o 
   3  11   2        3.03       -1.19      5.93 o 
   4  11   2       84.53       76.04      7.57 o 
   5  11   2      103.21      112.61      8.25 o 
   6  11   2      654.51      654.52     25.29 o 
   7  11   2       61.09       70.56      7.43 o 
   8  11   2       33.10       37.97      8.06 o 
   9  11   2       31.58       12.29      7.98 o 
  -8  12   2        9.61        4.50      7.06 o 
  -7  12   2       47.29       39.12      8.82 o 
  -6  12   2       63.16       65.36      6.11 o 
  -5  12   2       62.72       68.35      6.60 o 
  -4  12   2      306.38      323.67     11.79 o 
  -3  12   2       95.81       92.76      6.84 o 
  -2  12   2      155.24      152.34     10.53 o 
  -1  12   2       49.41       53.45      6.18 o 
   0  12   2      378.51      364.43     13.26 o 
   1  12   2       49.54       59.33      6.54 o 
   2  12   2      150.98      154.49      7.66 o 
   3  12   2       95.38      102.23      7.57 o 
   4  12   2      311.80      312.98     15.20 o 
   5  12   2       62.38       60.81      7.57 o 
   6  12   2       62.62       63.65      7.23 o 
   7  12   2       47.85       43.52      7.99 o 
   8  12   2        8.54        0.65      6.40 o 
  -8  13   2       65.88       66.65      9.00 o 
  -7  13   2       92.03       89.95     13.34 o 
  -6  13   2      132.20      124.76      7.54 o 
  -5  13   2      147.85      153.35      7.93 o 
  -4  13   2      379.29      381.88     14.00 o 
  -3  13   2      105.48      108.86      7.07 o 
  -2  13   2      446.77      430.72     14.47 o 
  -1  13   2       16.82       20.42      5.65 o 
   0  13   2      360.41      352.00     14.65 o 
   1  13   2       16.28       14.05      6.00 o 
   2  13   2      445.90      437.84     16.74 o 
   3  13   2      105.08       96.82      7.78 o 
   4  13   2      376.72      409.55     20.92 o 
   5  13   2      145.94      156.33     12.09 o 
   6  13   2      135.86      119.31      8.02 o 
   7  13   2       90.91       86.62      7.30 o 
   8  13   2       66.50       67.89      7.11 o 
  -7  14   2       42.01       41.19      6.34 o 
  -6  14   2      160.47      164.42      8.20 o 
  -5  14   2        0.04        4.05      5.03 o 
  -4  14   2      165.93      172.62      8.87 o 
  -3  14   2       10.32       15.04      6.10 o 
  -2  14   2      145.92      147.58      8.05 o 
  -1  14   2      255.80      221.74     10.58 o 
   0  14   2       92.09      119.35      7.79 o 
   1  14   2      256.41      240.91     11.21 o 
   2  14   2      146.76      155.78      9.53 o 
   3  14   2       10.14        4.67      7.34 o 
   4  14   2      168.21      156.15     19.73 o 
   5  14   2        0.05       -0.75      7.44 o 
   6  14   2      161.37      161.79     11.83 o 
   7  14   2       41.81       43.36      7.81 o 
  -6  15   2      218.28      225.12     14.80 o 
  -5  15   2      210.19      221.22     11.36 o 
  -4  15   2      337.21      331.62     14.08 o 
  -3  15   2      289.83      290.49     13.23 o 
  -2  15   2      260.18      296.56     12.01 o 
  -1  15   2      213.90      206.34     10.64 o 
   0  15   2       12.29       10.61      6.24 o 
   1  15   2      210.90      202.86     10.79 o 
   2  15   2      259.22      270.30     14.13 o 
   3  15   2      292.10      297.89     16.32 o 
   4  15   2      335.60      351.56     22.34 o 
   5  15   2      214.36      246.08     17.80 o 
   6  15   2      219.99      264.87     15.30 o 
  -5  16   2      119.34      110.70     20.03 o 
  -4  16   2      198.70      198.44     10.84 o 
  -3  16   2        0.47       -1.62      4.66 o 
  -2  16   2       66.36       76.10      6.53 o 
  -1  16   2        6.27       -0.04      5.60 o 
   0  16   2      161.60      190.83     10.97 o 
   1  16   2        5.87        3.45      6.13 o 
   2  16   2       66.58       59.42     10.68 o 
   3  16   2        0.50       -5.26      7.95 o 
   4  16   2      203.34      224.86     14.84 o 
   5  16   2      119.62      129.83      8.12 o 
  -3  17   2      201.28      219.99     11.13 o 
  -2  17   2      114.24      121.61      7.44 o 
  -1  17   2      190.65      199.16      8.42 o 
   0  17   2       13.31       12.23      4.98 o 
   1  17   2      190.53      207.80     11.11 o 
   2  17   2      113.26      117.24      8.27 o 
   3  17   2      197.89      229.50     24.87 o 
   1   0   3       10.77       12.77      8.25 o 
   2   0   3      919.95     1274.02     89.39 o 
   3   0   3     7891.81     6654.02    446.48 o 
   4   0   3      162.11      151.34     21.52 o 
   5   0   3       20.84       31.55     11.71 o 
   6   0   3      637.23      563.24     17.25 o 
   7   0   3       49.67       67.02      5.77 o 
   8   0   3       97.59      101.24      7.07 o 
   9   0   3      123.27      125.87      7.48 o 
  10   0   3       41.66       36.45      8.51 o 
  11   0   3       87.84      101.93     19.88 o 
 -11   1   3      271.77      301.32     14.71 o 
 -10   1   3      646.21      766.73     38.37 o 
  -9   1   3      446.69      461.51     17.34 o 
  -8   1   3      530.50      490.79     15.42 o 
  -7   1   3     1862.18     1862.43     49.83 o 
  -6   1   3      217.57      203.17      7.76 o 
  -5   1   3       11.61        9.62     10.56 o 
  -4   1   3      732.99      691.51     72.50 o 
  -3   1   3     1838.77     1605.78    110.45 o 
  -2   1   3      386.96      489.41     46.97 o 
  -1   1   3     5315.76     6854.96    484.31 o 
   0   1   3     2933.44     4270.28    199.65 o 
   1   1   3     5348.68     7540.45    387.13 o 
   2   1   3      386.77      619.30     73.05 o 
   3   1   3     1836.58     1543.89    145.10 o 
   4   1   3      732.97      647.84     51.67 o 
   5   1   3       10.79       19.34     10.74 o 
   6   1   3      220.55      207.67     11.35 o 
   7   1   3     1870.15     1887.13     52.45 o 
   8   1   3      532.27      510.55     16.26 o 
   9   1   3      448.76      463.79     15.80 o 
  10   1   3      646.20      724.84     28.06 o 
  11   1   3      277.02      300.82     16.78 o 
 -11   2   3      117.14      147.80     17.77 o 
 -10   2   3      595.63      712.08     67.35 o 
  -9   2   3      131.94      128.00      8.88 o 
  -8   2   3      441.63      434.24     15.00 o 
  -7   2   3      380.35      355.13     11.37 o 
  -6   2   3      734.94      745.86     19.21 o 
  -5   2   3       86.59       83.02      7.65 o 
  -4   2   3     3800.13     3328.30    223.61 o 
  -3   2   3     5023.50     4596.76    311.93 o 
  -2   2   3    10041.60     9430.17    792.73 o 
  -1   2   3     2863.09     3805.57    271.77 o 
   0   2   3    19825.30    24539.18   1170.67 o 
   1   2   3     2862.15     3681.77    335.97 o 
   2   2   3    10014.58     8598.97    595.43 o 
   3   2   3     5035.04     4663.71    312.11 o 
   4   2   3     3795.27     3226.23    296.53 o 
   5   2   3       89.64       85.52     14.86 o 
   6   2   3      739.71      748.98     23.59 o 
   7   2   3      380.67      351.75     13.44 o 
   8   2   3      444.57      453.16     15.05 o 
   9   2   3      131.80      122.38      7.03 o 
  10   2   3      600.21      651.49     21.90 o 
  11   2   3      115.77      114.11     13.40 o 
 -11   3   3       13.40       17.51      6.07 o 
 -10   3   3      174.67      190.67     11.55 o 
  -9   3   3       76.30       88.99      8.03 o 
  -8   3   3      448.86      432.08     15.44 o 
  -7   3   3      345.99      328.27     10.93 o 
  -6   3   3       12.97       15.29      4.03 o 
  -5   3   3     1332.40     1227.70     37.95 o 
  -4   3   3      916.45      818.90     55.40 o 
  -3   3   3     5142.06     5042.12    301.26 o 
  -2   3   3     1277.34     1202.08    135.22 o 
  -1   3   3     1534.69     1394.58    172.73 o 
   0   3   3     3122.80     3805.05    282.26 o 
   1   3   3     1534.26     1318.51     78.74 o 
   2   3   3     1276.92     1157.29     57.16 o 
   3   3   3     5137.94     4548.07    267.17 o 
   4   3   3      913.17      796.62     61.60 o 
   5   3   3     1339.99     1265.91     40.92 o 
   6   3   3       13.17       12.68      4.23 o 
   7   3   3      341.68      327.16     13.05 o 
   8   3   3      449.88      432.22     14.76 o 
   9   3   3       77.66       84.17      6.01 o 
  10   3   3      175.90      178.18      9.67 o 
  11   3   3       13.23       17.32      6.33 o 
 -11   4   3       21.62       24.29      5.51 o 
 -10   4   3      146.90      173.60     10.98 o 
  -9   4   3      611.39      608.62     27.35 o 
  -8   4   3      274.50      279.17     11.59 o 
  -7   4   3      741.37      768.88     23.08 o 
  -6   4   3     1226.18     1100.82     30.46 o 
  -5   4   3      885.25      872.57     24.62 o 
  -4   4   3     1058.49      955.91     65.54 o 
  -3   4   3     1912.91     1912.84    119.48 o 
  -2   4   3      860.61      686.87     74.02 o 
  -1   4   3     2071.57     1979.27    237.97 o 
   0   4   3     1837.53     2072.21    152.06 o 
   1   4   3     2069.90     2054.22    115.48 o 
   2   4   3      853.99      797.93     36.83 o 
   3   4   3     1912.73     1794.31    106.64 o 
   4   4   3     1060.14      994.08     72.68 o 
   5   4   3      886.13      845.19     28.94 o 
   6   4   3     1231.70     1119.86     32.43 o 
   7   4   3      742.97      740.97     24.26 o 
   8   4   3      274.70      263.16     10.97 o 
   9   4   3      612.86      612.02     20.45 o 
  10   4   3      145.11      151.33     11.83 o 
  11   4   3       21.28       17.24      6.33 o 
 -11   5   3       53.66       53.51      6.12 o 
 -10   5   3      206.46      220.51     13.21 o 
  -9   5   3      241.84      235.30     12.77 o 
  -8   5   3      548.70      543.07     19.48 o 
  -7   5   3      103.69      100.06      6.86 o 
  -6   5   3      215.61      240.38      9.06 o 
  -5   5   3      468.55      400.14     11.52 o 
  -4   5   3     1331.13     1290.99     40.13 o 
  -3   5   3     1008.28     1023.97    100.74 o 
  -2   5   3      865.59      894.26     91.57 o 
  -1   5   3     1269.73     1545.51    154.19 o 
   0   5   3      453.74      552.62     36.04 o 
   1   5   3     1274.38     1453.03     81.62 o 
   2   5   3      854.47      830.07     43.48 o 
   3   5   3     1008.94     1057.53     63.01 o 
   4   5   3     1334.22     1283.34     72.29 o 
   5   5   3      468.22      395.39     15.97 o 
   6   5   3      220.82      238.83     10.32 o 
   7   5   3      105.34       96.09      7.12 o 
   8   5   3      548.03      559.67     18.77 o 
   9   5   3      246.10      237.43     10.34 o 
  10   5   3      205.12      229.85     11.99 o 
  11   5   3       53.57       53.89      6.52 o 
 -11   6   3       20.43       17.08      5.22 o 
 -10   6   3       37.73       36.01      7.68 o 
  -9   6   3      170.03      175.63     10.62 o 
  -8   6   3      229.08      214.98     10.35 o 
  -7   6   3      109.42      111.03      7.16 o 
  -6   6   3      167.39      169.27      7.78 o 
  -5   6   3     1595.36     1479.33     37.39 o 
  -4   6   3     5553.64     5171.06    141.59 o 
  -3   6   3      188.41      227.92     27.03 o 
  -2   6   3     3345.83     3851.15    558.30 o 
  -1   6   3     1568.54     1702.02    188.12 o 
   0   6   3      717.70      843.66     52.55 o 
   1   6   3     1563.05     1690.68     86.39 o 
   2   6   3     3365.03     3706.86    186.24 o 
   3   6   3      183.21      197.76     19.35 o 
   4   6   3     5561.61     5024.99    181.62 o 
   5   6   3     1594.56     1446.66     53.71 o 
   6   6   3      163.53      157.32      8.84 o 
   7   6   3      110.66      103.92      7.45 o 
   8   6   3      225.79      226.13      9.63 o 
   9   6   3      167.80      181.71      9.71 o 
  10   6   3       39.20       40.02      6.82 o 
  11   6   3       20.01       22.63      5.42 o 
 -10   7   3       28.24       23.83      7.31 o 
  -9   7   3      277.38      276.90     16.58 o 
  -8   7   3      191.43      172.49     10.76 o 
  -7   7   3      122.71      123.15      8.80 o 
  -6   7   3      159.07      172.30      9.55 o 
  -5   7   3      479.18      449.31     12.85 o 
  -4   7   3       69.50       61.41      4.66 o 
  -3   7   3       78.05       86.87      5.82 o 
  -2   7   3      470.35      479.67     41.17 o 
  -1   7   3      323.76      295.92     30.93 o 
   0   7   3     3357.71     3786.64    180.50 o 
   1   7   3      319.65      342.96     22.26 o 
   2   7   3      466.94      492.79     31.06 o 
   3   7   3       81.46       69.74      5.58 o 
   4   7   3       69.45       54.28      5.96 o 
   5   7   3      472.35      422.72     15.39 o 
   6   7   3      158.27      159.73     11.15 o 
   7   7   3      121.33      125.26      7.61 o 
   8   7   3      189.02      185.13      9.61 o 
   9   7   3      278.91      294.14     12.61 o 
  10   7   3       27.26       18.64      6.09 o 
 -10   8   3       42.24       49.45      7.11 o 
  -9   8   3       63.63       59.45      9.19 o 
  -8   8   3       51.11       48.19      7.44 o 
  -7   8   3      677.69      653.63     23.45 o 
  -6   8   3       76.86       74.77      7.71 o 
  -5   8   3      140.08      146.61      7.04 o 
  -4   8   3       74.31       74.83      6.45 o 
  -3   8   3     1413.03     1326.43     41.16 o 
  -2   8   3     1025.55      996.95     30.74 o 
  -1   8   3      104.27      108.09     10.49 o 
   0   8   3      614.43      549.43     18.19 o 
   1   8   3      103.08      114.37      6.57 o 
   2   8   3     1015.95     1053.63     38.42 o 
   3   8   3     1423.50     1325.26     36.17 o 
   4   8   3       73.58       75.89      6.08 o 
   5   8   3      142.20      148.54      7.77 o 
   6   8   3       76.65       65.11      9.16 o 
   7   8   3      673.97      670.28     22.08 o 
   8   8   3       50.41       49.76      6.49 o 
   9   8   3       64.29       70.17      6.44 o 
  10   8   3       40.93       47.67      7.26 o 
 -10   9   3       29.76       31.18      4.80 o 
  -9   9   3      259.83      268.37     17.51 o 
  -8   9   3       80.02       72.82      7.84 o 
  -7   9   3     1107.69     1103.33     41.56 o 
  -6   9   3      542.33      542.42     18.23 o 
  -5   9   3      380.04      332.47     11.83 o 
  -4   9   3      294.70      297.45     10.85 o 
  -3   9   3      642.71      656.49     21.53 o 
  -2   9   3      149.62      146.48     10.14 o 
  -1   9   3      160.17      159.60      8.08 o 
   0   9   3        2.60        4.32      4.11 o 
   1   9   3      154.98      161.85      7.55 o 
   2   9   3      150.65      146.21      6.12 o 
   3   9   3      639.91      639.32     18.89 o 
   4   9   3      290.53      299.78     12.25 o 
   5   9   3      384.75      340.84     13.20 o 
   6   9   3      542.34      524.48     20.40 o 
   7   9   3     1107.87     1131.79     42.04 o 
   8   9   3       80.55       82.40      7.76 o 
   9   9   3      258.68      256.04     12.41 o 
  10   9   3       29.74       27.16     10.25 o 
  -9  10   3      100.71      105.85     10.54 o 
  -8  10   3       86.05       75.01     10.45 o 
  -7  10   3      140.93      146.60      9.55 o 
  -6  10   3      155.91      137.28      7.93 o 
  -5  10   3     1132.97     1075.96     29.68 o 
  -4  10   3      518.13      477.98     15.07 o 
  -3  10   3      256.72      255.68     10.37 o 
  -2  10   3     1022.84     1053.70     31.52 o 
  -1  10   3      248.76      255.03     15.43 o 
   0  10   3       69.23       71.20      5.45 o 
   1  10   3      251.57      262.96     11.12 o 
   2  10   3     1027.44     1068.55     29.66 o 
   3  10   3      260.41      252.59     12.29 o 
   4  10   3      519.58      471.63     16.71 o 
   5  10   3     1137.45     1085.50     33.30 o 
   6  10   3      154.12      147.14      8.27 o 
   7  10   3      140.82      151.78      9.46 o 
   8  10   3       85.40       77.24      7.62 o 
   9  10   3       99.76       92.16      6.80 o 
  -9  11   3       36.65       33.55      6.40 o 
  -8  11   3      680.94      652.79     36.58 o 
  -7  11   3      179.05      162.60     11.71 o 
  -6  11   3       78.94       80.71      7.48 o 
  -5  11   3      210.74      198.96      9.48 o 
  -4  11   3      139.42      160.38      7.68 o 
  -3  11   3      380.94      363.74     13.43 o 
  -2  11   3      901.83      870.74     26.52 o 
  -1  11   3      594.89      601.00     19.89 o 
   0  11   3       39.10       43.91      5.56 o 
   1  11   3      596.38      588.79     18.82 o 
   2  11   3      902.87      883.14     28.19 o 
   3  11   3      378.61      348.25     15.69 o 
   4  11   3      136.02      146.88      9.03 o 
   5  11   3      211.33      212.80     10.88 o 
   6  11   3       79.64       75.26      6.74 o 
   7  11   3      181.68      152.17      9.57 o 
   8  11   3      680.10      642.92     24.65 o 
   9  11   3       36.63       18.51      7.64 o 
  -8  12   3      129.53      131.08     10.81 o 
  -7  12   3      150.61      172.54     16.47 o 
  -6  12   3      370.73      348.12     15.85 o 
  -5  12   3      780.56      754.03     31.84 o 
  -4  12   3       99.77       97.69      6.76 o 
  -3  12   3      230.27      241.29     10.40 o 
  -2  12   3      242.16      248.93     10.92 o 
  -1  12   3      594.84      577.45     18.67 o 
   0  12   3        3.40        4.54      5.39 o 
   1  12   3      595.15      562.28     18.09 o 
   2  12   3      241.11      250.06     11.92 o 
   3  12   3      231.92      240.02     15.21 o 
   4  12   3      100.40      118.40     14.08 o 
   5  12   3      784.70      789.96     35.05 o 
   6  12   3      371.64      344.38     15.19 o 
   7  12   3      149.94      153.90     10.47 o 
   8  12   3      129.51      119.18      9.85 o 
  -8  13   3      129.62      118.10     10.73 o 
  -7  13   3      335.78      339.03     17.01 o 
  -6  13   3       78.79       77.75      6.83 o 
  -5  13   3      161.82      161.41      8.15 o 
  -4  13   3      161.11      152.19      7.89 o 
  -3  13   3      129.27      122.28      7.92 o 
  -2  13   3      227.03      218.50     10.01 o 
  -1  13   3      235.06      239.43     10.42 o 
   0  13   3       68.46       73.46      7.09 o 
   1  13   3      236.49      236.45     11.65 o 
   2  13   3      228.78      237.54     10.65 o 
   3  13   3      130.21      131.87      9.78 o 
   4  13   3      159.36      151.63     18.95 o 
   5  13   3      159.33      162.67     12.13 o 
   6  13   3       78.40       79.34      6.54 o 
   7  13   3      331.25      322.04     34.69 o 
   8  13   3      128.49      119.34     19.70 o 
  -7  14   3       98.60       65.43     13.17 o 
  -6  14   3       30.00       26.99      4.99 o 
  -5  14   3       93.37      104.87      6.06 o 
  -4  14   3      135.35      140.16      8.15 o 
  -3  14   3      387.10      391.33     18.64 o 
  -2  14   3       18.85       23.67      6.03 o 
  -1  14   3       15.98       11.72      5.71 o 
   0  14   3       26.66       17.52      5.82 o 
   1  14   3       16.70       18.37      6.04 o 
   2  14   3       18.87       27.48      6.64 o 
   3  14   3      389.81      407.68     24.99 o 
   4  14   3      135.91      135.04     32.03 o 
   5  14   3       93.42      100.68      9.57 o 
   6  14   3       28.92       19.82      6.75 o 
   7  14   3      100.06       85.40     13.22 o 
  -6  15   3       21.70       20.90      7.09 o 
  -5  15   3       92.20       99.09      7.27 o 
  -4  15   3       27.25       19.11      5.36 o 
  -3  15   3      351.22      358.07     14.87 o 
  -2  15   3       16.82       10.41      5.39 o 
  -1  15   3      161.42      158.09      8.43 o 
   0  15   3       36.96       32.16      6.32 o 
   1  15   3      160.28      183.47     11.05 o 
   2  15   3       17.11       17.53      6.32 o 
   3  15   3      349.43      361.28     23.34 o 
   4  15   3       27.07       11.71      9.11 o 
   5  15   3       91.04      105.68      9.72 o 
   6  15   3       21.21       21.36     10.08 o 
  -5  16   3      147.50      162.76     17.85 o 
  -4  16   3      217.38      217.73      8.98 o 
  -3  16   3       11.50       12.42      5.35 o 
  -2  16   3       88.11       99.53      7.07 o 
  -1  16   3      293.41      293.63     12.56 o 
   0  16   3       49.99       60.60      6.40 o 
   1  16   3      292.20      294.81     13.86 o 
   2  16   3       84.77       85.57      7.79 o 
   3  16   3       11.54       21.80      8.61 o 
   4  16   3      218.74      235.32     25.24 o 
   5  16   3      148.11      181.67     13.22 o 
  -3  17   3        5.73        6.54      4.01 o 
  -2  17   3      187.49      209.33      9.26 o 
  -1  17   3       83.54       91.23      5.33 o 
   0  17   3       82.79       86.74      6.34 o 
   1  17   3       84.52       85.53      6.02 o 
   2  17   3      185.67      216.97     15.14 o 
   3  17   3        5.81        9.91     10.28 o 
   0   0   4      533.26      988.33     74.94 o 
   1   0   4      356.00      519.69     43.61 o 
   2   0   4        0.17       -0.80     10.26 o 
   3   0   4     3217.95     4628.71    312.14 o 
   4   0   4     3335.18     3187.20    250.69 o 
   5   0   4       45.31       42.03      6.19 o 
   6   0   4     1247.11     1118.03     32.03 o 
   7   0   4       12.58        8.91      3.22 o 
   8   0   4       26.22       25.02      4.87 o 
   9   0   4       99.85       94.54      6.84 o 
  10   0   4       20.86       40.47      8.46 o 
  11   0   4       57.66       58.00      6.35 o 
 -11   1   4       53.12       55.79      6.61 o 
 -10   1   4       67.36       79.15     10.12 o 
  -9   1   4      810.86      847.01     27.42 o 
  -8   1   4      640.82      634.69     20.17 o 
  -7   1   4      727.19      723.15     20.74 o 
  -6   1   4      673.14      603.81     17.61 o 
  -5   1   4      658.62      641.47     23.76 o 
  -4   1   4       20.76       33.17     11.06 o 
  -3   1   4     2567.34     2336.08    214.67 o 
  -2   1   4     1033.74     1544.97    106.56 o 
  -1   1   4     1072.06     1524.00    106.00 o 
   0   1   4      221.25      322.89     20.74 o 
   1   1   4     1065.24     1538.78     84.18 o 
   2   1   4     1038.65     1527.58    105.85 o 
   3   1   4     2577.34     2439.05    254.87 o 
   4   1   4       20.89       29.89     11.98 o 
   5   1   4      656.41      646.17     22.44 o 
   6   1   4      672.08      595.39     18.23 o 
   7   1   4      731.21      720.96     21.86 o 
   8   1   4      644.26      636.19     24.59 o 
   9   1   4      808.10      866.71     27.62 o 
  10   1   4       67.56       71.60      6.64 o 
  11   1   4       53.39       62.73      6.02 o 
 -11   2   4      136.95      123.91      9.50 o 
 -10   2   4      177.80      217.57     13.92 o 
  -9   2   4      198.11      212.41     10.67 o 
  -8   2   4     1021.69     1012.40     31.74 o 
  -7   2   4      103.66      110.89      6.54 o 
  -6   2   4      265.81      257.69      9.61 o 
  -5   2   4     2292.69     2148.35     75.19 o 
  -4   2   4     2544.07     2646.37    163.18 o 
  -3   2   4      920.08     1105.16     60.52 o 
  -2   2   4     1792.58     2555.65    173.30 o 
  -1   2   4     3752.86     5030.16    247.56 o 
   0   2   4     2512.45     3686.79    173.79 o 
   1   2   4     3743.48     5493.68    280.62 o 
   3   2   4      928.65      841.50     83.28 o 
   4   2   4     2550.02     2349.29    230.91 o 
   5   2   4     2291.13     2203.52     66.93 o 
   6   2   4      262.75      257.03      9.95 o 
   7   2   4      100.12      101.82      6.54 o 
   8   2   4     1019.46      992.41     29.41 o 
   9   2   4      197.75      190.55      9.52 o 
  10   2   4      179.06      194.37      8.61 o 
  11   2   4      139.06      134.53      8.93 o 
 -11   3   4       25.29       28.65      5.68 o 
 -10   3   4      136.91      152.67     11.63 o 
  -9   3   4      321.61      315.77     13.53 o 
  -8   3   4       31.15       34.66      5.60 o 
  -7   3   4     1876.64     1828.59     49.69 o 
  -6   3   4      337.16      312.72     11.68 o 
  -5   3   4      354.17      340.23     12.50 o 
  -4   3   4      880.72     1058.94     53.52 o 
  -3   3   4     2372.84     2585.59    146.52 o 
  -2   3   4      126.52      177.33     53.70 o 
  -1   3   4     7481.99    10816.67    626.39 o 
   0   3   4       55.19       83.05     10.12 o 
   1   3   4     7481.72    11729.96    750.68 o 
   2   3   4      124.00      129.76     18.69 o 
   3   3   4     2363.01     2841.51    184.29 o 
   4   3   4      885.46      998.72    109.37 o 
   5   3   4      353.28      339.02     12.66 o 
   6   3   4      335.30      318.68     11.51 o 
   7   3   4     1877.55     1820.25     51.22 o 
   8   3   4       31.43       30.17      5.66 o 
   9   3   4      320.10      313.87     12.64 o 
  10   3   4      138.63      143.32      8.25 o 
  11   3   4       24.56       24.61      6.39 o 
 -11   4   4        2.73        3.47      4.94 o 
 -10   4   4      147.62      167.62     11.22 o 
  -9   4   4      526.26      540.52     22.17 o 
  -8   4   4      647.53      628.36     21.55 o 
  -7   4   4       62.43       63.03      5.85 o 
  -6   4   4       37.10       37.39      5.29 o 
  -5   4   4      228.91      237.67      9.65 o 
  -4   4   4      273.35      294.87     23.53 o 
  -3   4   4     1353.26     1754.36    124.26 o 
  -2   4   4     5404.15     5517.70    386.21 o 
  -1   4   4     1539.21     1911.21    106.61 o 
   0   4   4      813.21     1057.73     54.82 o 
   1   4   4     1541.17     1831.07    117.78 o 
   2   4   4     5399.26     5375.02    305.80 o 
   3   4   4     1346.25     1555.47    116.53 o 
   4   4   4      276.13      316.22     32.12 o 
   5   4   4      231.42      254.50     10.34 o 
   6   4   4       36.63       35.11      4.35 o 
   7   4   4       62.84       62.26      5.96 o 
   8   4   4      648.59      644.74     21.31 o 
   9   4   4      523.52      565.49     20.76 o 
  10   4   4      146.68      186.06      9.44 o 
  11   4   4        2.69        6.40      5.97 o 
 -11   5   4       40.66       41.80      6.38 o 
 -10   5   4       26.14       35.55      7.20 o 
  -9   5   4      162.39      161.32      8.91 o 
  -8   5   4      111.69      113.27      7.46 o 
  -7   5   4      545.39      522.82     18.01 o 
  -6   5   4     1345.06     1320.11     38.38 o 
  -5   5   4      571.52      482.07     15.96 o 
  -4   5   4     2344.70     2336.24     63.04 o 
  -3   5   4      437.89      403.65     30.51 o 
  -2   5   4     5282.32     5753.81    704.48 o 
  -1   5   4      312.47      349.49     43.94 o 
   0   5   4      369.95      436.68     26.47 o 
   1   5   4      314.06      356.72     26.24 o 
   2   5   4     5292.63     5712.44    272.83 o 
   3   5   4      440.93      543.38     40.88 o 
   4   5   4     2337.74     2317.23    105.58 o 
   5   5   4      569.34      497.53     18.86 o 
   6   5   4     1343.70     1335.94     38.80 o 
   7   5   4      539.14      513.75     18.14 o 
   8   5   4      111.92      113.14      7.25 o 
   9   5   4      162.16      182.72      9.97 o 
  10   5   4       24.19       24.94      5.80 o 
  11   5   4       42.08       40.20      7.01 o 
 -11   6   4       41.33       45.42      5.95 o 
 -10   6   4       55.19       62.25     15.47 o 
  -9   6   4       14.56       12.53      5.82 o 
  -8   6   4      373.51      356.77     14.61 o 
  -7   6   4      197.28      185.51      9.26 o 
  -6   6   4     1177.81     1167.90     33.97 o 
  -5   6   4       63.03       60.76      4.88 o 
  -4   6   4      912.95      854.78     21.76 o 
  -3   6   4      509.93      445.32     15.99 o 
  -2   6   4     2318.61     2454.76    233.72 o 
  -1   6   4      391.58      442.82     32.59 o 
   0   6   4      503.25      535.28     36.84 o 
   1   6   4      391.80      444.44     33.81 o 
   2   6   4     2316.12     2586.59    147.18 o 
   3   6   4      504.40      440.64     24.65 o 
   4   6   4      916.39      840.64     27.31 o 
   5   6   4       61.58       57.30      5.16 o 
   6   6   4     1178.33     1150.65     34.27 o 
   7   6   4      195.71      185.94      9.56 o 
   8   6   4      373.03      392.67     14.70 o 
   9   6   4       15.11       15.30      6.16 o 
  10   6   4       54.08       59.93      5.80 o 
  11   6   4       40.35       41.84      5.34 o 
 -10   7   4       96.22       99.52     10.68 o 
  -9   7   4      206.99      216.57     17.18 o 
  -8   7   4       41.57       46.05      7.77 o 
  -7   7   4       57.45       53.70      6.24 o 
  -6   7   4      361.99      364.23     13.92 o 
  -5   7   4      143.32      144.72      6.20 o 
  -4   7   4      729.61      715.86     19.83 o 
  -3   7   4     1123.05     1099.58     34.39 o 
  -2   7   4       73.21       66.24      4.73 o 
  -1   7   4     1158.43     1242.62     87.77 o 
   0   7   4     4246.82     4742.18    268.93 o 
   1   7   4     1158.03     1200.24     74.12 o 
   2   7   4       71.51       56.67      8.19 o 
   3   7   4     1121.60     1103.34     34.95 o 
   4   7   4      733.25      723.65     25.85 o 
   5   7   4      144.48      140.90      8.03 o 
   6   7   4      360.52      359.94     14.10 o 
   7   7   4       58.80       59.05      6.52 o 
   8   7   4       41.12       48.25      6.54 o 
   9   7   4      210.33      233.35     10.76 o 
  10   7   4       96.48       92.75      6.66 o 
 -10   8   4       54.85       61.16      7.04 o 
  -9   8   4      266.60      278.30     17.78 o 
  -8   8   4      206.18      188.99     13.53 o 
  -7   8   4     1900.57     1793.42     58.77 o 
  -6   8   4      568.23      520.51     19.61 o 
  -5   8   4     1134.77     1037.30     29.55 o 
  -4   8   4      932.50      910.02     24.84 o 
  -3   8   4     1942.09     1866.00     58.00 o 
  -2   8   4       80.26       81.77      5.84 o 
  -1   8   4      330.83      336.38     12.74 o 
   0   8   4     2051.68     2027.73     56.93 o 
   1   8   4      334.09      356.37     13.29 o 
   2   8   4       80.24       77.40      4.82 o 
   3   8   4     1935.68     1870.77     55.78 o 
   4   8   4      943.56      944.30     31.06 o 
   5   8   4     1138.19     1021.42     35.25 o 
   6   8   4      562.18      531.94     19.87 o 
   7   8   4     1911.59     1843.61     55.09 o 
   8   8   4      210.18      210.55     10.60 o 
   9   8   4      265.11      269.30     11.77 o 
  10   8   4       55.10       53.95      4.68 o 
 -10   9   4       55.60       54.08      7.53 o 
  -9   9   4      146.60      157.65     15.89 o 
  -8   9   4       72.88       70.84      7.67 o 
  -7   9   4      383.29      361.23     16.95 o 
  -6   9   4     1179.87     1124.11     38.89 o 
  -5   9   4      765.40      741.55     21.99 o 
  -4   9   4       72.35       72.19      5.43 o 
  -3   9   4      161.90      157.46      9.94 o 
  -2   9   4       16.19       18.60      4.28 o 
  -1   9   4       35.05       35.74      4.21 o 
   0   9   4      108.36      113.15      9.00 o 
   1   9   4       35.79       35.56      4.51 o 
   2   9   4       16.73       18.69      4.44 o 
   3   9   4      161.99      154.27      7.44 o 
   4   9   4       71.95       75.03      6.78 o 
   5   9   4      766.77      729.99     23.98 o 
   6   9   4     1178.50     1090.38     34.24 o 
   7   9   4      378.35      388.65     16.77 o 
   8   9   4       73.16       79.93      7.64 o 
   9   9   4      145.33      148.86      8.78 o 
  10   9   4       56.19       78.09     10.56 o 
  -9  10   4      151.07      165.35     11.84 o 
  -8  10   4       56.44       74.79      9.31 o 
  -7  10   4      123.49      156.26      9.84 o 
  -6  10   4      227.09      228.86     11.74 o 
  -5  10   4      276.83      282.83     10.73 o 
  -4  10   4      601.47      553.99     16.74 o 
  -3  10   4      113.02      114.68      6.96 o 
  -2  10   4       71.49       67.34      5.71 o 
  -1  10   4      186.17      179.46      9.27 o 
   0  10   4      459.92      456.70     18.85 o 
   1  10   4      187.07      170.68     11.79 o 
   2  10   4       72.26       70.82      5.60 o 
   3  10   4      112.53      112.10      6.97 o 
   4  10   4      598.53      538.40     20.13 o 
   5  10   4      276.18      252.65     12.56 o 
   6  10   4      225.40      230.46     11.62 o 
   7  10   4      124.11      149.75      9.42 o 
   8  10   4       54.04       66.70      6.92 o 
   9  10   4      149.66      155.68      9.91 o 
  -9  11   4       34.54       31.10      5.72 o 
  -8  11   4       31.07       32.72      6.73 o 
  -7  11   4      291.01      289.83     16.51 o 
  -6  11   4      195.67      196.26      9.85 o 
  -5  11   4      227.50      217.69      9.03 o 
  -4  11   4       37.94       44.27      5.56 o 
  -3  11   4      111.52      115.45      7.14 o 
  -2  11   4      159.80      169.94      7.95 o 
  -1  11   4       66.85       57.56      6.16 o 
   0  11   4      121.04      114.51      8.59 o 
   1  11   4       69.30       63.17      7.15 o 
   2  11   4      161.14      168.49      8.36 o 
   3  11   4      111.93      114.95     24.85 o 
   4  11   4       38.62       33.13      7.61 o 
   5  11   4      227.98      194.38     10.74 o 
   6  11   4      193.34      174.24     10.78 o 
   7  11   4      291.62      290.53     15.26 o 
   8  11   4       30.82       28.23      6.71 o 
   9  11   4       34.50       34.14      6.67 o 
  -8  12   4      138.27      128.02     10.57 o 
  -7  12   4      494.84      495.50     22.45 o 
  -6  12   4      237.95      264.20     11.82 o 
  -5  12   4      124.83      139.96      7.54 o 
  -4  12   4     1259.14     1281.92     37.81 o 
  -3  12   4     1379.60     1339.03     40.46 o 
  -2  12   4      680.94      688.74     21.46 o 
  -1  12   4      151.01      139.75     11.41 o 
   0  12   4       45.74       46.37      6.15 o 
   1  12   4      153.57      153.88     10.11 o 
   2  12   4      680.55      671.66     23.00 o 
   3  12   4     1372.68     1392.21     72.21 o 
   4  12   4     1258.26     1371.64     70.52 o 
   5  12   4      124.62      128.90     14.48 o 
   6  12   4      240.75      248.69     14.42 o 
   7  12   4      498.04      476.36     25.09 o 
   8  12   4      140.22      140.39     14.76 o 
  -7  13   4       67.65       79.01      9.15 o 
  -6  13   4      143.47      174.00      8.98 o 
  -5  13   4        8.57        6.71      5.38 o 
  -4  13   4       24.58       23.96      5.92 o 
  -3  13   4      370.05      367.52     14.64 o 
  -2  13   4      378.49      409.33     15.73 o 
  -1  13   4     1101.28     1190.57     34.11 o 
   0  13   4     1771.41     1783.64     50.18 o 
   1  13   4     1097.81     1194.89     38.93 o 
   2  13   4      381.67      404.06     15.83 o 
   3  13   4      368.22      393.90     24.48 o 
   4  13   4       24.25       34.37      9.16 o 
   5  13   4        7.90        5.55      7.38 o 
   6  13   4      147.85      140.29     12.98 o 
   7  13   4       67.88       68.58     10.89 o 
  -7  14   4       29.76       23.77      7.49 o 
  -6  14   4       41.44       42.32      5.36 o 
  -5  14   4        2.83        2.61      6.28 o 
  -4  14   4      296.35      280.19     12.57 o 
  -3  14   4       19.43       19.51      6.07 o 
  -2  14   4      121.10      149.18      8.09 o 
  -1  14   4       73.14       77.67      6.68 o 
   0  14   4       54.90       51.67      6.29 o 
   1  14   4       73.32       81.74      6.90 o 
   2  14   4      121.82      138.85      9.82 o 
   3  14   4       19.30       28.82      9.32 o 
   4  14   4      294.83      300.43     23.71 o 
   5  14   4        2.50       -2.14      8.08 o 
   6  14   4       40.97       40.43      9.43 o 
   7  14   4       29.96       30.66      9.46 o 
  -6  15   4       26.11       18.52      6.46 o 
  -5  15   4       48.14       53.17      5.75 o 
  -4  15   4      216.40      238.64     12.32 o 
  -3  15   4       92.22      100.59      6.76 o 
  -2  15   4     1308.28     1376.48     41.05 o 
  -1  15   4       65.91       85.64      6.50 o 
   0  15   4       59.93       56.16      6.55 o 
   1  15   4       65.55       82.91      6.70 o 
   2  15   4     1317.94     1412.09     61.14 o 
   3  15   4       90.81      112.58     16.40 o 
   4  15   4      214.55      239.19     17.03 o 
   5  15   4       48.67       52.53      6.32 o 
   6  15   4       25.69       27.40      9.55 o 
  -4  16   4       19.53       14.48      4.72 o 
  -3  16   4       17.58       11.79      4.71 o 
  -2  16   4       24.37       26.44      5.44 o 
  -1  16   4       46.96       58.58      5.79 o 
   0  16   4      184.64      229.70     10.89 o 
   1  16   4       46.74       45.98      6.16 o 
   2  16   4       25.10       36.00      8.93 o 
   3  16   4       18.46       15.16      7.82 o 
   4  16   4       19.33       13.36      6.71 o 
  -2  17   4       10.30        9.07      4.19 o 
  -1  17   4        0.21       -1.42      3.81 o 
   0  17   4       48.47       48.07      4.75 o 
   1  17   4        0.28       -4.99      4.99 o 
   2  17   4       10.58       15.73      8.06 o 
   1   0   5       23.69       23.11      9.26 o 
   2   0   5     2527.55     3889.68    260.07 o 
   3   0   5      415.39      441.81     63.02 o 
   4   0   5       40.77       42.41     13.12 o 
   5   0   5       26.88       28.39      4.10 o 
   6   0   5     1850.27     1765.91     52.04 o 
   7   0   5      307.05      309.50     11.89 o 
   8   0   5        0.10        0.45      4.62 o 
   9   0   5      262.17      236.94     13.22 o 
  10   0   5        0.54       20.15     15.83 o 
  11   0   5       21.49       20.07      6.33 o 
 -11   1   5       13.97       21.09      6.51 o 
 -10   1   5      469.19      503.20     20.03 o 
  -9   1   5      633.84      678.45     21.86 o 
  -8   1   5      217.87      226.92     11.53 o 
  -7   1   5     1320.24     1303.74     35.44 o 
  -6   1   5     1306.11     1262.71     36.05 o 
  -5   1   5       86.20       78.77      6.26 o 
  -4   1   5      265.02      312.04     28.81 o 
  -3   1   5     5898.05     9081.48    599.50 o 
  -2   1   5      770.96     1178.44     82.54 o 
  -1   1   5     2984.73     4462.60    262.92 o 
   0   1   5     2295.32     3294.96    156.85 o 
   1   1   5     2976.73     4295.30    199.03 o 
   2   1   5      767.90     1144.31     65.56 o 
   3   1   5     5908.36     8675.71    910.17 o 
   4   1   5      266.73      258.80     29.05 o 
   5   1   5       88.41       86.86      5.92 o 
   6   1   5     1308.28     1279.94     39.09 o 
   7   1   5     1318.88     1307.78     37.34 o 
   8   1   5      218.94      208.75      9.38 o 
   9   1   5      631.82      640.95     23.09 o 
  10   1   5      470.06      510.84     18.77 o 
  11   1   5       13.76       10.48      6.27 o 
 -11   2   5       38.52       44.75      6.89 o 
 -10   2   5       88.64       84.01      7.93 o 
  -9   2   5      464.54      529.41     22.85 o 
  -8   2   5      153.77      151.06      8.03 o 
  -7   2   5       68.84       81.57      6.10 o 
  -6   2   5      288.94      273.11     10.13 o 
  -5   2   5     1196.09     1073.36     31.78 o 
  -4   2   5      867.11     1178.33     85.50 o 
  -3   2   5     2809.68     2718.49    231.80 o 
  -2   2   5       96.77      134.47     17.98 o 
  -1   2   5     2080.35     2776.58    132.63 o 
   0   2   5     1993.90     3137.65    147.95 o 
   1   2   5     2082.05     2815.85    203.28 o 
   2   2   5       95.24      151.42     30.13 o 
   3   2   5     2809.91     2477.92    313.95 o 
   4   2   5      865.20     1194.66    137.04 o 
   5   2   5     1195.70     1135.95     32.37 o 
   6   2   5      288.56      272.24     10.41 o 
   7   2   5       68.19       75.96      6.90 o 
   8   2   5      153.24      148.89      9.87 o 
   9   2   5      464.42      515.61     19.66 o 
  10   2   5       89.06       81.82      6.58 o 
  11   2   5       38.37       39.09      6.26 o 
 -11   3   5        2.51        1.35      5.78 o 
 -10   3   5        8.74       11.06      6.36 o 
  -9   3   5        6.58        6.87      4.74 o 
  -8   3   5      545.35      548.84     20.20 o 
  -7   3   5      361.06      368.47     14.22 o 
  -6   3   5     1039.74     1000.30     28.22 o 
  -5   3   5      577.37      564.53     17.07 o 
  -4   3   5     1303.87     1341.18     63.93 o 
  -3   3   5     4565.99     5682.72    467.66 o 
  -2   3   5     1331.94     1698.74    155.39 o 
  -1   3   5      532.54      633.53     39.86 o 
   0   3   5     4623.01     6569.11    353.56 o 
   1   3   5      532.81      608.75     71.43 o 
   2   3   5     1335.20     1375.15     79.29 o 
   3   3   5     4552.45     5924.98    584.57 o 
   4   3   5     1300.41     1259.90     50.22 o 
   5   3   5      572.52      581.68     18.02 o 
   6   3   5     1033.02     1005.85     29.83 o 
   7   3   5      361.93      370.26     14.09 o 
   8   3   5      542.62      563.41     19.29 o 
   9   3   5        6.60        4.55      6.07 o 
  10   3   5        8.07        9.75      5.74 o 
  11   3   5        2.84        4.52      5.81 o 
 -11   4   5        8.07        7.39      6.03 o 
 -10   4   5      145.14      145.90      8.58 o 
  -9   4   5       39.13       44.53      7.08 o 
  -8   4   5       72.78       79.77      6.94 o 
  -7   4   5      781.51      731.19     22.76 o 
  -6   4   5      755.77      780.19     23.70 o 
  -5   4   5      347.08      291.75     10.59 o 
  -4   4   5      252.98      221.98     10.23 o 
  -3   4   5     1819.10     1986.22    139.10 o 
  -2   4   5      205.43      213.92     22.41 o 
  -1   4   5      860.21     1121.57     76.96 o 
   0   4   5      807.89      874.33     70.42 o 
   1   4   5      846.85     1087.23    137.43 o 
   2   4   5      202.35      227.16     20.74 o 
   3   4   5     1811.00     1922.97    137.13 o 
   4   4   5      252.26      223.55     15.35 o 
   5   4   5      342.66      290.15     10.82 o 
   6   4   5      759.35      760.65     23.64 o 
   7   4   5      774.91      745.48     24.03 o 
   8   4   5       71.69       75.59      7.50 o 
   9   4   5       39.83       35.63      6.39 o 
  10   4   5      147.86      171.65      8.79 o 
  11   4   5        8.49        7.70      6.70 o 
 -11   5   5      116.08      106.24     15.17 o 
 -10   5   5      113.61      113.06     10.47 o 
  -9   5   5      348.53      337.17     15.32 o 
  -8   5   5      284.53      273.47     12.09 o 
  -7   5   5       71.41       72.83      6.54 o 
  -6   5   5       88.64       88.43      6.50 o 
  -5   5   5       89.50       91.50      6.13 o 
  -4   5   5      283.08      274.91      9.72 o 
  -3   5   5     1230.56     1209.81     53.01 o 
  -2   5   5      341.33      367.52     35.46 o 
  -1   5   5     1852.94     2037.63    176.40 o 
   0   5   5      121.35      157.48     13.77 o 
   1   5   5     1858.43     2186.83    217.06 o 
   2   5   5      337.36      412.20     25.00 o 
   3   5   5     1236.07     1276.17     66.79 o 
   4   5   5      282.67      271.20     11.78 o 
   5   5   5       88.55       91.20      6.40 o 
   6   5   5       88.78       92.11      6.53 o 
   7   5   5       69.63       66.20      6.57 o 
   8   5   5      286.10      282.64     11.82 o 
   9   5   5      347.01      356.79     14.49 o 
  10   5   5      113.88      115.04      7.09 o 
  11   5   5      116.35      104.45      9.40 o 
 -10   6   5      339.22      332.12     18.80 o 
  -9   6   5      331.67      304.78     14.15 o 
  -8   6   5      142.41      141.80      8.68 o 
  -7   6   5       36.24       27.97      5.95 o 
  -6   6   5      604.10      602.32     19.77 o 
  -5   6   5      588.35      525.50     16.03 o 
  -4   6   5      542.02      501.65     13.83 o 
  -3   6   5      635.78      648.20     18.89 o 
  -2   6   5     1358.72     1490.93     85.68 o 
  -1   6   5     1956.56     2200.77    153.79 o 
   0   6   5       59.05       75.41     16.78 o 
   1   6   5     1953.68     2264.63    122.16 o 
   2   6   5     1364.79     1541.76     75.43 o 
   3   6   5      633.52      639.46     24.55 o 
   4   6   5      538.36      496.98     18.89 o 
   5   6   5      588.01      533.53     16.96 o 
   6   6   5      601.33      586.29     19.00 o 
   7   6   5       36.33       35.31      6.23 o 
   8   6   5      141.89      143.33     10.02 o 
   9   6   5      330.94      337.17     13.64 o 
  10   6   5      337.85      342.13     13.33 o 
 -10   7   5       80.08       67.64      8.35 o 
  -9   7   5        0.27        0.05      6.37 o 
  -8   7   5       25.22       28.52      6.21 o 
  -7   7   5      184.46      181.95      8.89 o 
  -6   7   5      491.45      464.96     15.78 o 
  -5   7   5      379.42      354.67     12.08 o 
  -4   7   5      436.23      401.85     11.75 o 
  -3   7   5      380.77      355.37     12.97 o 
  -2   7   5     1032.21     1019.37     37.75 o 
  -1   7   5       68.11       69.86      7.30 o 
   0   7   5      598.55      670.25     27.30 o 
   1   7   5       68.62       66.67      5.66 o 
   2   7   5     1025.16      983.19     33.49 o 
   3   7   5      375.53      364.65     12.58 o 
   4   7   5      433.41      390.40     18.21 o 
   5   7   5      376.74      349.58     15.22 o 
   6   7   5      491.02      467.78     15.71 o 
   7   7   5      185.76      176.03      9.41 o 
   8   7   5       25.48       24.75      6.27 o 
   9   7   5        0.20       -2.03      5.76 o 
  10   7   5       81.66       74.09      6.20 o 
 -10   8   5      167.46      173.88     12.02 o 
  -9   8   5      105.80       94.29      8.14 o 
  -8   8   5      280.10      274.83     14.82 o 
  -7   8   5       28.05       38.32      7.72 o 
  -6   8   5      110.29      101.71      7.88 o 
  -5   8   5     1094.16     1045.60     30.59 o 
  -4   8   5       92.07       96.91      5.79 o 
  -3   8   5       13.98       13.11      4.79 o 
  -2   8   5      190.16      198.45     10.35 o 
  -1   8   5      243.24      232.19     10.20 o 
   0   8   5      378.82      337.57     10.87 o 
   1   8   5      243.98      197.40      9.92 o 
   2   8   5      190.06      192.18     11.12 o 
   3   8   5       14.28       11.83      4.48 o 
   4   8   5       93.64       87.81      7.81 o 
   5   8   5     1092.18     1021.15     36.42 o 
   6   8   5      112.46       97.21      8.13 o 
   7   8   5       28.74       28.23      7.37 o 
   8   8   5      279.08      291.38     12.38 o 
   9   8   5      104.93      103.05      7.69 o 
  10   8   5      168.36      187.49     10.29 o 
  -9   9   5      165.56      151.16     14.52 o 
  -8   9   5      347.55      361.49     17.40 o 
  -7   9   5      186.30      195.88     11.05 o 
  -6   9   5      351.75      335.13     13.15 o 
  -5   9   5      889.87      848.49     24.83 o 
  -4   9   5      998.95      979.24     27.35 o 
  -3   9   5      320.09      312.57     12.94 o 
  -2   9   5      435.61      407.98     13.28 o 
  -1   9   5      752.66      742.50     23.90 o 
   0   9   5      856.83      819.56     26.03 o 
   1   9   5      749.90      727.50     21.44 o 
   2   9   5      432.23      395.86     15.40 o 
   3   9   5      323.02      322.54     15.53 o 
   4   9   5     1001.04      973.60     31.39 o 
   5   9   5      890.59      841.73     33.03 o 
   6   9   5      351.26      343.26     14.33 o 
   7   9   5      185.39      188.63     12.53 o 
   8   9   5      351.81      362.25     17.87 o 
   9   9   5      166.66      173.71     10.60 o 
  -9  10   5       78.66       76.46      8.19 o 
  -8  10   5       57.17       55.01      7.22 o 
  -7  10   5       22.41       30.47      7.24 o 
  -6  10   5        4.38        8.04      6.37 o 
  -5  10   5      313.82      310.45     11.51 o 
  -4  10   5      546.26      533.36     16.51 o 
  -3  10   5      167.62      170.26      9.63 o 
  -2  10   5       61.32       62.77      5.72 o 
  -1  10   5      235.40      231.50     12.64 o 
   0  10   5      226.58      233.98      8.89 o 
   1  10   5      236.41      248.10     12.36 o 
   2  10   5       62.64       62.90      5.85 o 
   3  10   5      169.12      162.23     13.94 o 
   4  10   5      540.29      507.47     20.28 o 
   5  10   5      311.19      282.55     14.91 o 
   6  10   5        4.83        6.02      6.49 o 
   7  10   5       23.03       24.43      7.67 o 
   8  10   5       56.91       60.74      7.57 o 
   9  10   5       79.05       79.79      6.99 o 
  -8  11   5      382.84      401.39     29.78 o 
  -7  11   5      128.13      123.46     11.18 o 
  -6  11   5      854.58      825.40     30.72 o 
  -5  11   5       37.24       45.57      6.73 o 
  -4  11   5     1067.64     1055.93     31.86 o 
  -3  11   5     1753.21     1724.42     49.18 o 
  -2  11   5      157.93      159.16      7.73 o 
  -1  11   5      298.73      289.74     13.26 o 
   0  11   5      361.21      365.17     13.58 o 
   1  11   5      295.24      268.79     11.52 o 
   2  11   5      157.03      164.73      8.93 o 
   3  11   5     1748.87     1732.74     84.51 o 
   4  11   5     1074.21      988.03     47.77 o 
   5  11   5       37.15       36.35      8.31 o 
   6  11   5      853.00      789.34     30.43 o 
   7  11   5      128.31      116.53      9.50 o 
   8  11   5      383.94      393.78     17.87 o 
  -8  12   5      165.02      131.88     13.69 o 
  -7  12   5      106.84      116.05     12.80 o 
  -6  12   5      209.47      211.82     10.26 o 
  -5  12   5      206.78      225.27     10.89 o 
  -4  12   5      457.66      440.72     15.56 o 
  -3  12   5      265.94      266.47     10.26 o 
  -2  12   5        7.54        7.52      5.78 o 
  -1  12   5      381.86      408.72     14.40 o 
   0  12   5      766.27      814.66     24.64 o 
   1  12   5      382.47      392.89     13.94 o 
   2  12   5        8.03        3.39      6.25 o 
   3  12   5      263.20      285.90     19.57 o 
   4  12   5      455.76      456.32     27.28 o 
   5  12   5      202.21      254.25     26.28 o 
   6  12   5      211.20      198.34     16.06 o 
   7  12   5      104.05       83.28      9.47 o 
   8  12   5      165.27      140.51     13.72 o 
  -7  13   5      114.07       99.83      8.75 o 
  -6  13   5      371.42      354.06     16.04 o 
  -5  13   5       24.05       25.47      6.15 o 
  -4  13   5      417.10      401.89     15.32 o 
  -3  13   5       42.00       48.99      6.50 o 
  -2  13   5       37.73       38.41      6.17 o 
  -1  13   5     1386.78     1365.17     43.76 o 
   0  13   5      616.96      563.36     18.64 o 
   1  13   5     1389.77     1348.93     43.69 o 
   2  13   5       38.26       46.07      6.86 o 
   3  13   5       43.92       45.84     11.25 o 
   4  13   5      416.40      411.79     25.24 o 
   5  13   5       24.32       14.63     16.12 o 
   6  13   5      371.41      383.20     22.61 o 
   7  13   5      117.03      117.29     29.87 o 
  -6  14   5      220.05      236.70     16.02 o 
  -5  14   5       75.66       94.45      7.27 o 
  -4  14   5       30.81       30.17      5.73 o 
  -3  14   5       28.79       46.47      6.09 o 
  -2  14   5      369.20      374.69     15.88 o 
  -1  14   5      154.54      173.36      8.96 o 
   0  14   5      972.47     1028.60     33.76 o 
   1  14   5      156.90      181.18      8.70 o 
   2  14   5      374.78      394.16     19.89 o 
   3  14   5       28.50       38.97     12.67 o 
   4  14   5       32.33       28.21     10.95 o 
   5  14   5       74.80      105.64     10.61 o 
   6  14   5      216.06      203.20     18.13 o 
  -5  15   5       43.90       52.95      5.64 o 
  -4  15   5       98.15      104.88     10.02 o 
  -3  15   5       26.35       30.38      5.38 o 
  -2  15   5      700.30      742.02     22.81 o 
  -1  15   5       27.44       37.90      5.71 o 
   0  15   5      904.25      909.27     29.47 o 
   1  15   5       26.84       35.23      8.21 o 
   2  15   5      697.67      728.99     33.89 o 
   3  15   5       26.53       31.68      9.32 o 
   4  15   5       99.05       96.47      9.78 o 
   5  15   5       43.61       56.00      8.38 o 
  -4  16   5      113.55      114.19      7.57 o 
  -3  16   5      120.70      118.83     12.26 o 
  -2  16   5      240.84      263.74     10.80 o 
  -1  16   5     1253.54     1353.95     42.11 o 
   0  16   5      144.14      145.48      7.79 o 
   1  16   5     1255.20     1353.81     59.65 o 
   2  16   5      238.11      255.83     20.15 o 
   3  16   5      119.46      100.17      9.83 o 
   4  16   5      113.52      124.32     17.16 o 
  -2  17   5       21.84       23.26      4.79 o 
  -1  17   5       62.19       71.85      8.84 o 
   0  17   5      121.40      122.96      7.28 o 
   1  17   5       62.59       57.45      7.93 o 
   2  17   5       21.87       21.34      8.35 o 
   0   0   6     2683.66     4408.49    494.95 o 
   1   0   6        0.43       -0.42     10.00 o 
   2   0   6     1393.89     2294.29    156.11 o 
   3   0   6       16.81       28.50     11.85 o 
   4   0   6      193.93      230.21     15.57 o 
   5   0   6       66.69       86.53      5.57 o 
   6   0   6      238.70      226.40     12.71 o 
   7   0   6      518.21      498.13     17.47 o 
   8   0   6        0.26        3.67      4.47 o 
   9   0   6       36.44       42.69      6.14 o 
  10   0   6       56.86       52.97      5.78 o 
  11   0   6       19.51       35.16     14.92 o 
 -11   1   6      110.23      121.11      9.32 o 
 -10   1   6        1.01        9.48      8.13 o 
  -9   1   6      176.46      182.46      8.88 o 
  -8   1   6       87.16       99.79      7.14 o 
  -7   1   6       64.25       72.35      6.04 o 
  -6   1   6      388.25      346.07     13.45 o 
  -5   1   6      270.52      267.19     10.12 o 
  -4   1   6      810.45      791.67     27.39 o 
  -3   1   6      624.17      563.33     59.12 o 
  -2   1   6      338.40      483.07     40.73 o 
  -1   1   6      916.95     1182.07     92.69 o 
   0   1   6      666.50      957.02     48.39 o 
   1   1   6      917.35     1287.95     97.70 o 
   2   1   6      342.39      420.70     33.25 o 
   3   1   6      625.58      588.16     42.92 o 
   4   1   6      805.43      792.76     39.09 o 
   5   1   6      267.79      255.67     10.50 o 
   6   1   6      387.37      361.49     13.71 o 
   7   1   6       64.91       68.93      6.83 o 
   8   1   6       88.49       88.86      6.41 o 
   9   1   6      174.52      182.22     10.26 o 
  10   1   6        0.81        9.23      9.10 o 
  11   1   6      109.37      130.47     13.42 o 
 -11   2   6      174.13      198.44     11.65 o 
 -10   2   6      288.16      299.58     14.67 o 
  -9   2   6      755.06      819.03     30.56 o 
  -8   2   6      478.00      469.52     15.20 o 
  -7   2   6      479.05      476.78     15.85 o 
  -6   2   6      117.17      115.51      6.60 o 
  -5   2   6     1379.37     1312.01     38.35 o 
  -4   2   6      186.85      173.39      9.43 o 
  -3   2   6        7.09       19.42     12.17 o 
  -1   2   6     1007.56     1217.89     60.50 o 
   0   2   6     3332.03     4586.85    218.44 o 
   1   2   6     1008.36     1234.89     65.59 o 
   2   2   6      687.88      634.82     46.38 o 
   3   2   6        7.30       10.55     13.52 o 
   4   2   6      183.69      174.93      8.23 o 
   5   2   6     1376.33     1379.22     41.84 o 
   6   2   6      116.82      130.98      8.22 o 
   7   2   6      478.14      482.16     17.13 o 
   8   2   6      478.59      494.00     17.20 o 
   9   2   6      752.60      806.99     28.74 o 
  10   2   6      288.21      299.20     12.56 o 
  11   2   6      172.43      178.11     10.50 o 
 -11   3   6       78.94       73.06      8.77 o 
 -10   3   6       74.19       78.05      9.45 o 
  -9   3   6      119.84      119.01      7.40 o 
  -8   3   6       54.11       60.45      6.91 o 
  -7   3   6      462.36      445.53     16.43 o 
  -6   3   6      267.50      255.62     10.94 o 
  -5   3   6      328.17      304.67     11.16 o 
  -4   3   6        6.38        6.84      4.20 o 
  -3   3   6      324.11      403.64     38.15 o 
  -2   3   6     2181.02     2826.17    212.27 o 
  -1   3   6     2858.40     3701.92    175.06 o 
   0   3   6      749.11      859.37     69.98 o 
   1   3   6     2858.00     3729.54    511.72 o 
   2   3   6     2182.10     3408.37    212.98 o 
   3   3   6      322.94      478.26     40.26 o 
   4   3   6        6.04        2.93      4.13 o 
   5   3   6      330.24      329.97     12.37 o 
   6   3   6      259.95      253.18     10.17 o 
   7   3   6      464.52      461.16     16.47 o 
   8   3   6       54.85       55.40      6.42 o 
   9   3   6      119.61      121.52      7.88 o 
  10   3   6       75.84       70.11      6.37 o 
  11   3   6       77.63       72.02      6.37 o 
 -11   4   6       43.34       60.08      7.61 o 
 -10   4   6      142.47      127.61      8.62 o 
  -9   4   6       67.79       56.09      5.05 o 
  -8   4   6      484.77      471.88     17.52 o 
  -7   4   6      337.35      308.60     13.58 o 
  -6   4   6      528.32      484.94     15.91 o 
  -5   4   6      314.76      316.42     11.44 o 
  -4   4   6     1064.12     1025.80     27.95 o 
  -3   4   6     1708.44     1862.69     80.29 o 
  -2   4   6      763.75      880.12     65.09 o 
  -1   4   6      396.40      455.79     49.25 o 
   0   4   6       25.13       33.20      9.69 o 
   1   4   6      396.66      515.30     58.87 o 
   2   4   6      762.01      882.59     85.00 o 
   3   4   6     1716.91     1794.84    120.41 o 
   4   4   6     1061.29     1062.10     32.78 o 
   5   4   6      316.01      325.81     12.54 o 
   6   4   6      526.94      503.64     16.35 o 
   7   4   6      336.91      319.22     12.57 o 
   8   4   6      483.58      484.38     20.04 o 
   9   4   6       69.01       56.81      6.51 o 
  10   4   6      142.33      147.20      7.77 o 
  11   4   6       43.16       68.17     10.71 o 
 -10   5   6       43.51       41.42      5.10 o 
  -9   5   6       25.00       26.80      6.07 o 
  -8   5   6      213.30      212.70      9.73 o 
  -7   5   6      617.22      564.03     22.03 o 
  -6   5   6      150.94      145.47      7.86 o 
  -5   5   6      984.69      943.24     25.87 o 
  -4   5   6      114.26      109.99      6.40 o 
  -3   5   6      402.92      367.63     10.81 o 
  -2   5   6      300.38      325.01     37.06 o 
  -1   5   6      896.47      925.32     75.73 o 
   0   5   6       95.18       91.80     11.30 o 
   1   5   6      903.76     1132.66     60.66 o 
   2   5   6      299.66      365.61     20.30 o 
   3   5   6      405.22      359.71     14.30 o 
   4   5   6      115.77      102.81      8.41 o 
   5   5   6      979.17      947.72     28.25 o 
   6   5   6      152.33      147.35      7.75 o 
   7   5   6      614.45      572.63     19.21 o 
   8   5   6      214.03      210.12     11.02 o 
   9   5   6       25.60       17.68      6.17 o 
  10   5   6       43.24       40.81      6.43 o 
 -10   6   6      129.84      109.25      6.69 o 
  -9   6   6      198.87      182.54     10.27 o 
  -8   6   6       14.61       16.14      5.99 o 
  -7   6   6      221.35      220.87     10.26 o 
  -6   6   6      299.99      285.22     11.58 o 
  -5   6   6       20.03       14.41      4.54 o 
  -4   6   6      880.48      942.08     26.48 o 
  -3   6   6      469.76      464.89     13.40 o 
  -2   6   6      367.72      362.90     12.18 o 
  -1   6   6      505.08      488.59     20.25 o 
   0   6   6      582.64      713.64     29.67 o 
   1   6   6      499.57      493.20     20.27 o 
   2   6   6      369.99      378.37     21.17 o 
   3   6   6      473.41      487.04     17.87 o 
   4   6   6      882.76      982.41     35.86 o 
   5   6   6       19.62       15.00      4.56 o 
   6   6   6      299.74      292.42     11.98 o 
   7   6   6      218.40      207.02     11.03 o 
   8   6   6       14.62       14.76      6.12 o 
   9   6   6      199.16      200.00      9.86 o 
  10   6   6      130.47      138.30      7.74 o 
 -10   7   6       44.25       33.39      6.71 o 
  -9   7   6       86.59       77.34      5.88 o 
  -8   7   6      145.04      146.90      8.40 o 
  -7   7   6      406.55      378.25     14.79 o 
  -6   7   6     1007.55      959.17     29.79 o 
  -5   7   6      588.62      582.75     17.50 o 
  -4   7   6      125.99      131.11      5.99 o 
  -3   7   6      383.17      398.47     12.90 o 
  -2   7   6      172.86      197.81     10.49 o 
  -1   7   6      423.35      421.67     11.73 o 
   0   7   6        1.57       -0.39      2.19 o 
   1   7   6      423.36      387.44     16.94 o 
   2   7   6      169.30      179.57      8.54 o 
   3   7   6      375.34      395.74     19.67 o 
   4   7   6      125.99      118.57      8.71 o 
   5   7   6      586.47      587.73     20.05 o 
   6   7   6     1006.88      958.19     33.84 o 
   7   7   6      407.75      380.46     15.53 o 
   8   7   6      145.67      146.62      9.37 o 
   9   7   6       88.47       96.27      7.21 o 
  10   7   6       44.66       47.58      6.26 o 
 -10   8   6        7.81        0.93      6.70 o 
  -9   8   6      106.09       93.69      8.59 o 
  -8   8   6      282.09      273.64     17.73 o 
  -7   8   6      723.15      773.57     27.35 o 
  -6   8   6      395.35      384.18     14.44 o 
  -5   8   6      219.89      205.20      8.49 o 
  -4   8   6       30.72       32.34      4.65 o 
  -3   8   6      152.07      153.83      7.14 o 
  -2   8   6      456.41      427.07     12.64 o 
  -1   8   6     1150.73     1037.95     27.98 o 
   0   8   6     1333.28     1362.85     36.30 o 
   1   8   6     1151.74     1051.61     37.29 o 
   2   8   6      452.48      407.71     16.59 o 
   3   8   6      151.89      164.70     10.29 o 
   4   8   6       30.99       31.67      6.49 o 
   5   8   6      221.20      189.84     13.43 o 
   6   8   6      400.98      388.85     16.14 o 
   7   8   6      727.27      813.33     34.56 o 
   8   8   6      279.74      298.59     15.55 o 
   9   8   6      106.59      113.21      8.64 o 
  10   8   6        7.89       12.29      5.07 o 
  -9   9   6      124.48      149.23     13.75 o 
  -8   9   6      640.03      645.86     27.48 o 
  -7   9   6        7.85        5.28      6.95 o 
  -6   9   6      762.37      730.42     24.63 o 
  -5   9   6       60.02       64.40      6.39 o 
  -4   9   6      565.72      559.68     16.51 o 
  -3   9   6       16.56       11.27      4.94 o 
  -2   9   6      987.21     1008.75     26.83 o 
  -1   9   6      277.05      257.75      9.71 o 
   0   9   6      224.72      200.16      9.17 o 
   1   9   6      277.74      268.74     19.61 o 
   2   9   6      980.71      986.92     33.53 o 
   3   9   6       16.12        5.19      6.40 o 
   4   9   6      565.54      534.11     27.16 o 
   5   9   6       60.22       50.43      6.67 o 
   6   9   6      758.51      755.22     28.60 o 
   7   9   6        8.46       12.30      7.73 o 
   8   9   6      642.41      673.00     29.11 o 
   9   9   6      123.86      152.18      9.98 o 
  -9  10   6      217.88      205.80     22.19 o 
  -8  10   6       97.34       77.94      6.94 o 
  -7  10   6      109.91      104.99      8.03 o 
  -6  10   6      306.42      293.85     12.78 o 
  -5  10   6      558.73      548.21     19.77 o 
  -4  10   6       40.23       49.81      5.60 o 
  -3  10   6      646.17      653.38     19.91 o 
  -2  10   6      533.54      551.68     17.87 o 
  -1  10   6      890.89      877.61     27.98 o 
   0  10   6      173.04      180.37      7.65 o 
   1  10   6      890.33      865.96     25.90 o 
   2  10   6      531.01      542.32     17.75 o 
   3  10   6      648.51      666.43     36.32 o 
   4  10   6       41.45       42.00      7.72 o 
   5  10   6      553.66      515.28     19.85 o 
   6  10   6      299.81      286.41     13.62 o 
   7  10   6      108.03       99.67      8.92 o 
   8  10   6       99.14       87.31      7.71 o 
   9  10   6      217.34      233.96     11.59 o 
  -8  11   6       65.89       69.48      7.00 o 
  -7  11   6      308.84      295.80     15.09 o 
  -6  11   6       20.23       15.72      5.88 o 
  -5  11   6       90.52      113.21      9.64 o 
  -4  11   6      225.24      253.55      9.78 o 
  -3  11   6       74.40       79.30      6.02 o 
  -2  11   6       48.25       40.55      6.05 o 
  -1  11   6       83.03       84.96      6.35 o 
   0  11   6        4.94        3.07      5.41 o 
   1  11   6       81.13       85.32      7.13 o 
   2  11   6       50.59       44.62      5.93 o 
   3  11   6       73.91       67.73      8.35 o 
   4  11   6      223.05      221.70     13.12 o 
   5  11   6       90.50      104.07      7.95 o 
   6  11   6       20.64       12.00      6.42 o 
   7  11   6      310.58      291.99     19.00 o 
   8  11   6       64.11       56.00      6.30 o 
  -8  12   6      159.85      159.95     17.08 o 
  -7  12   6      278.71      262.73     22.10 o 
  -6  12   6       13.51       16.26      5.53 o 
  -5  12   6      128.95      152.81     12.09 o 
  -4  12   6      184.98      205.52      9.92 o 
  -3  12   6      567.38      575.51     19.85 o 
  -2  12   6      544.18      528.01     16.80 o 
  -1  12   6      130.32      127.89      7.92 o 
   0  12   6     1046.21     1092.40     32.92 o 
   1  12   6      129.89      138.16      8.12 o 
   2  12   6      546.22      512.61     19.97 o 
   3  12   6      568.56      567.28     43.93 o 
   4  12   6      185.33      203.50     13.30 o 
   5  12   6      129.14      132.53     10.71 o 
   6  12   6       13.50       10.38      6.19 o 
   7  12   6      277.06      205.81     13.74 o 
   8  12   6      161.36      184.15     16.67 o 
  -7  13   6       21.32       14.87      5.92 o 
  -6  13   6        4.76        6.39      5.32 o 
  -5  13   6      260.88      289.23     16.54 o 
  -4  13   6      138.51      144.76      8.95 o 
  -3  13   6      439.58      462.21     16.82 o 
  -2  13   6      588.63      621.18     21.30 o 
  -1  13   6      852.14      892.24     29.70 o 
   0  13   6      575.12      550.28     19.56 o 
   1  13   6      854.82      889.66     32.89 o 
   2  13   6      589.59      604.91     26.07 o 
   3  13   6      437.84      463.31     38.91 o 
   4  13   6      138.13      145.53     15.24 o 
   5  13   6      258.99      296.68     20.06 o 
   6  13   6        4.24       -4.45      8.02 o 
   7  13   6       22.00        9.89      9.83 o 
  -6  14   6       26.90       29.88      6.91 o 
  -5  14   6      297.20      292.15     13.26 o 
  -4  14   6      184.82      186.02     10.24 o 
  -3  14   6      211.29      227.05     11.03 o 
  -2  14   6      150.42      167.49      8.67 o 
  -1  14   6      287.62      282.35     11.92 o 
   0  14   6      286.35      294.13     12.20 o 
   1  14   6      288.89      270.51     13.15 o 
   2  14   6      152.35      167.61     14.49 o 
   3  14   6      208.78      212.45     23.13 o 
   4  14   6      187.92      158.73     17.07 o 
   5  14   6      296.66      289.14     27.88 o 
   6  14   6       27.22       21.57     10.39 o 
  -5  15   6      149.31      163.65      8.43 o 
  -4  15   6       21.82       20.17      5.57 o 
  -3  15   6      227.50      220.42     10.95 o 
  -2  15   6       30.65       38.16      5.13 o 
  -1  15   6      280.99      279.83     11.38 o 
   0  15   6      133.43      149.29      7.53 o 
   1  15   6      277.42      284.96     15.79 o 
   2  15   6       30.94       36.10      6.86 o 
   3  15   6      222.97      213.43     16.05 o 
   4  15   6       20.87       19.76      7.78 o 
   5  15   6      150.96      175.68     12.76 o 
  -3  16   6       92.30       94.16     11.39 o 
  -2  16   6      165.86      158.92      9.37 o 
  -1  16   6      140.94      144.26     10.71 o 
   0  16   6      133.67      129.05      9.26 o 
   1  16   6      142.87      153.42      9.96 o 
   2  16   6      167.43      157.16     12.67 o 
   3  16   6       92.00       83.68      6.80 o 
   1   0   7     4448.00     7109.72    378.89 o 
   2   0   7     1957.62     3099.86    251.75 o 
   3   0   7     5687.43     7905.75    426.20 o 
   4   0   7     1318.19     1322.51     43.77 o 
   5   0   7      458.30      427.86     14.95 o 
   6   0   7      308.13      315.54     13.45 o 
   7   0   7      176.48      164.35      8.91 o 
   8   0   7      443.61      437.22     21.20 o 
   9   0   7       63.97       73.61     12.82 o 
  10   0   7        6.34       16.67      6.73 o 
  11   0   7       28.44       32.33      6.11 o 
 -11   1   7      227.64      230.50     15.66 o 
 -10   1   7       96.23       94.39      9.35 o 
  -9   1   7      112.72      133.90      8.21 o 
  -8   1   7      305.59      263.24     15.45 o 
  -7   1   7     1594.77     1604.15     50.39 o 
  -6   1   7        9.54        9.30      5.26 o 
  -5   1   7      790.65      704.44     22.82 o 
  -4   1   7      994.67      951.44     31.77 o 
  -3   1   7      619.95      613.67     33.43 o 
  -2   1   7     2426.57     3418.61    375.52 o 
  -1   1   7     3267.43     4557.76    254.06 o 
   0   1   7       40.61       63.31     11.70 o 
   1   1   7     3273.20     4994.80    318.64 o 
   2   1   7     2432.04     3871.06    377.49 o 
   3   1   7      617.89      683.94     43.40 o 
   4   1   7      995.12      945.74     34.89 o 
   5   1   7      791.73      741.94     25.25 o 
   6   1   7        9.75       11.44      5.26 o 
   7   1   7     1597.89     1572.48     48.40 o 
   8   1   7      305.92      288.66     14.40 o 
   9   1   7      112.04      134.16     10.10 o 
  10   1   7       96.15       96.70      6.56 o 
  11   1   7      223.37      224.44     24.68 o 
 -11   2   7       43.27       71.64     18.44 o 
 -10   2   7      160.69      167.45     10.99 o 
  -9   2   7       11.90       16.07      5.10 o 
  -8   2   7      191.90      201.74     11.22 o 
  -7   2   7      150.31      142.86     13.33 o 
  -6   2   7       89.12       84.47      7.07 o 
  -5   2   7      366.63      322.76     12.96 o 
  -4   2   7       51.34       40.22      5.00 o 
  -3   2   7      598.21      588.05     29.16 o 
  -2   2   7      231.80      304.54     46.00 o 
  -1   2   7      161.14      226.72     24.23 o 
   0   2   7      476.01      685.31     36.89 o 
   1   2   7      160.22      221.38     20.79 o 
   2   2   7      229.73      271.99     41.65 o 
   3   2   7      597.37      636.95     40.51 o 
   4   2   7       51.04       37.18      4.89 o 
   5   2   7      364.73      344.10     13.80 o 
   6   2   7       90.13       82.25      8.90 o 
   7   2   7      149.95      144.56      9.16 o 
   8   2   7      192.40      212.28     13.23 o 
   9   2   7       11.86       13.99      6.10 o 
  10   2   7      160.49      158.15      8.46 o 
  11   2   7       43.26       45.57      7.24 o 
 -10   3   7       13.36       13.95      5.00 o 
  -9   3   7      329.38      349.58     17.02 o 
  -8   3   7       63.28       79.76      7.19 o 
  -7   3   7       21.72       21.70      6.24 o 
  -6   3   7      123.39      119.63      7.65 o 
  -5   3   7      665.09      671.65     22.54 o 
  -4   3   7      171.06      180.39      7.64 o 
  -3   3   7      571.55      670.91     39.51 o 
  -2   3   7      511.02      641.55     49.70 o 
  -1   3   7      209.57      290.57     30.18 o 
   0   3   7     1148.90     1825.81    100.34 o 
   1   3   7      214.85      254.28     18.25 o 
   2   3   7      509.78      748.85     69.28 o 
   3   3   7      563.72      634.06     43.60 o 
   4   3   7      167.41      186.08      9.72 o 
   5   3   7      666.53      695.12     22.74 o 
   6   3   7      125.43      126.34     10.65 o 
   7   3   7       21.91       16.62      5.20 o 
   8   3   7       65.17       70.61      6.70 o 
   9   3   7      327.89      348.13     14.52 o 
  10   3   7       12.81       12.30      5.25 o 
 -10   4   7       16.75       12.47      6.97 o 
  -9   4   7      361.86      380.13     14.77 o 
  -8   4   7      128.82      119.34      8.23 o 
  -7   4   7      234.12      238.91     10.93 o 
  -6   4   7      914.48      867.79     24.92 o 
  -5   4   7      312.98      313.39     11.31 o 
  -4   4   7      112.52      115.74      6.61 o 
  -3   4   7      384.25      400.21     14.47 o 
  -2   4   7      611.79      662.19     28.24 o 
  -1   4   7       13.09       17.43     16.23 o 
   0   4   7       10.48       17.74      9.34 o 
   1   4   7       13.65       15.04     10.05 o 
   2   4   7      613.39      668.33     31.34 o 
   3   4   7      389.76      395.18     17.30 o 
   4   4   7      111.12      119.64      7.77 o 
   5   4   7      314.80      301.40     12.10 o 
   6   4   7      911.77      863.28     28.19 o 
   7   4   7      233.00      244.66     10.97 o 
   8   4   7      131.92      113.74      7.67 o 
   9   4   7      362.41      396.26     15.45 o 
  10   4   7       16.95       14.15      5.61 o 
 -10   5   7      114.33       97.86      9.42 o 
  -9   5   7       27.41       29.58      4.56 o 
  -8   5   7       30.03       35.12      6.78 o 
  -7   5   7     1284.32     1204.70     48.40 o 
  -6   5   7      690.98      706.07     20.94 o 
  -5   5   7      334.58      326.91     11.08 o 
  -4   5   7       73.11       69.20      5.06 o 
  -3   5   7      703.45      625.69     18.22 o 
  -2   5   7      264.52      274.09      9.94 o 
  -1   5   7      111.20      119.86      6.86 o 
   0   5   7        0.26        0.20      1.98 o 
   1   5   7      109.81      108.63      6.98 o 
   2   5   7      266.53      268.85      9.60 o 
   3   5   7      700.50      625.19     20.50 o 
   4   5   7       72.74       53.00      5.70 o 
   5   5   7      333.24      340.29     11.83 o 
   6   5   7      690.88      715.53     23.69 o 
   7   5   7     1288.33     1236.81     41.00 o 
   8   5   7       30.99       27.58      6.98 o 
   9   5   7       27.03       26.01      6.28 o 
  10   5   7      114.31      141.03      7.86 o 
 -10   6   7      178.51      169.13     13.25 o 
  -9   6   7      194.37      201.28     10.50 o 
  -8   6   7      511.19      532.74     19.89 o 
  -7   6   7      302.69      303.21     18.87 o 
  -6   6   7       97.26       95.66      6.69 o 
  -5   6   7      452.10      469.80     14.97 o 
  -4   6   7      410.17      390.11     13.07 o 
  -3   6   7      359.81      370.30     11.46 o 
  -2   6   7     1416.02     1404.40     39.16 o 
  -1   6   7      150.61      132.64      7.29 o 
   0   6   7     1595.51     1819.11     59.65 o 
   1   6   7      149.57      140.02      6.50 o 
   2   6   7     1413.74     1390.31     40.80 o 
   3   6   7      360.60      373.39     18.65 o 
   4   6   7      416.76      388.41     14.15 o 
   5   6   7      452.42      466.24     16.76 o 
   6   6   7       95.60       82.06      8.96 o 
   7   6   7      303.19      312.54     12.50 o 
   8   6   7      516.12      562.07     22.48 o 
   9   6   7      196.63      216.26     11.35 o 
  10   6   7      176.36      184.92      8.88 o 
 -10   7   7       87.68       58.73     13.13 o 
  -9   7   7       67.53       63.90      6.01 o 
  -8   7   7       85.38       76.14      6.36 o 
  -7   7   7      140.18      124.46      8.92 o 
  -6   7   7      367.83      335.78     12.62 o 
  -5   7   7      293.36      295.98     10.97 o 
  -4   7   7      501.94      521.45     17.44 o 
  -3   7   7      260.86      295.85     10.28 o 
  -2   7   7       70.92       72.62      5.37 o 
  -1   7   7      687.65      696.18     20.30 o 
   0   7   7       12.74        7.09      2.19 o 
   1   7   7      691.16      689.80     22.52 o 
   2   7   7       70.77       65.85      5.59 o 
   3   7   7      259.98      269.92     12.05 o 
   4   7   7      493.69      517.83     19.23 o 
   5   7   7      294.99      298.42     13.51 o 
   6   7   7      364.05      341.22     17.03 o 
   7   7   7      140.34      126.99      9.01 o 
   8   7   7       85.30       71.01      7.16 o 
   9   7   7       67.42       82.78      8.15 o 
  10   7   7       85.96       84.73      6.40 o 
  -9   8   7       81.95       68.81      6.62 o 
  -8   8   7       37.40       36.62      6.23 o 
  -7   8   7      156.24      176.72     10.81 o 
  -6   8   7      559.93      588.02     18.13 o 
  -5   8   7      321.86      325.98     11.64 o 
  -4   8   7      218.76      234.55     11.06 o 
  -3   8   7      229.55      237.64      8.53 o 
  -2   8   7        2.49        2.84      3.46 o 
  -1   8   7      497.23      501.71     14.20 o 
   0   8   7     2065.24     2080.93     58.14 o 
   1   8   7      496.95      494.47     22.86 o 
   2   8   7        2.20       -2.05      4.12 o 
   3   8   7      231.46      215.14     15.47 o 
   4   8   7      219.04      210.57     11.91 o 
   5   8   7      326.83      325.21     12.94 o 
   6   8   7      561.17      582.29     23.18 o 
   7   8   7      159.16      166.10     11.84 o 
   8   8   7       38.05       27.20      7.52 o 
   9   8   7       81.84       87.24      7.47 o 
  -9   9   7       48.79       33.04      5.79 o 
  -8   9   7      118.38      113.85      7.43 o 
  -7   9   7       82.16       82.00      7.66 o 
  -6   9   7      671.07      689.42     23.66 o 
  -5   9   7       55.77       56.04      5.33 o 
  -4   9   7      458.81      432.22     15.06 o 
  -3   9   7     2061.85     2129.38     52.33 o 
  -2   9   7      426.80      419.22     12.57 o 
  -1   9   7      934.47      911.43     24.88 o 
   0   9   7        0.33       -1.90      2.94 o 
   1   9   7      943.49      938.99     31.69 o 
   2   9   7      424.52      408.19     16.53 o 
   3   9   7     2066.52     1957.46    141.89 o 
   4   9   7      461.50      433.76     21.25 o 
   5   9   7       57.42       53.26      6.69 o 
   6   9   7      670.59      661.41     24.31 o 
   7   9   7       81.33       86.13      8.66 o 
   8   9   7      115.19      121.03      9.11 o 
   9   9   7       49.33       50.33      6.22 o 
  -8  10   7      138.80      120.19      9.39 o 
  -7  10   7      158.04      137.28      8.77 o 
  -6  10   7      107.57      108.67      7.42 o 
  -5  10   7     1032.99     1018.17     39.55 o 
  -4  10   7      290.12      276.91     11.63 o 
  -3  10   7      434.20      433.26     13.46 o 
  -2  10   7       88.26      104.02      5.79 o 
  -1  10   7     1312.84     1249.58     37.05 o 
   0  10   7      308.85      278.86     13.15 o 
   1  10   7     1315.65     1273.14     38.95 o 
   2  10   7       88.56       97.78     10.10 o 
   3  10   7      437.87      434.05     26.97 o 
   4  10   7      291.91      263.28     17.09 o 
   5  10   7     1032.16      946.09     33.70 o 
   6  10   7      108.32      110.30      8.34 o 
   7  10   7      158.92      155.23     12.15 o 
   8  10   7      138.56      132.37      8.77 o 
  -8  11   7      206.71      188.38     29.32 o 
  -7  11   7        1.19        2.24      6.26 o 
  -6  11   7       21.44       22.63      5.64 o 
  -5  11   7      308.23      308.09     14.24 o 
  -4  11   7      140.92      151.87      9.09 o 
  -3  11   7       74.73       86.68      6.40 o 
  -2  11   7      275.30      252.85     10.66 o 
  -1  11   7       73.88       80.74      7.95 o 
   0  11   7      181.44      182.50      9.63 o 
   1  11   7       76.16       84.11      6.38 o 
   2  11   7      270.38      241.70     10.03 o 
   3  11   7       72.85       70.03      8.32 o 
   4  11   7      142.40      130.03     12.13 o 
   5  11   7      306.90      268.06     20.87 o 
   6  11   7       21.19       18.88      6.20 o 
   7  11   7        1.01        3.22      6.17 o 
   8  11   7      205.78      199.52     10.34 o 
  -7  12   7       10.94       13.50      5.72 o 
  -6  12   7      133.97      120.81      9.02 o 
  -5  12   7      124.31      171.07     13.73 o 
  -4  12   7       76.13       88.80      7.48 o 
  -3  12   7       44.90       43.17      6.21 o 
  -2  12   7      270.20      307.84     12.52 o 
  -1  12   7      646.77      668.46     21.36 o 
   0  12   7     1873.64     1850.43     54.15 o 
   1  12   7      647.27      672.26     23.54 o 
   2  12   7      267.42      274.79     13.58 o 
   3  12   7       44.00       38.50      7.71 o 
   4  12   7       78.32       75.81      8.37 o 
   5  12   7      126.10      146.21     11.26 o 
   6  12   7      134.85      143.63     12.80 o 
   7  12   7       11.01        4.03      2.83 o 
  -6  13   7       24.79       34.51      4.98 o 
  -5  13   7       11.92        9.35      6.74 o 
  -4  13   7      126.61      121.59      8.28 o 
  -3  13   7      126.15      124.62      8.42 o 
  -2  13   7      243.79      229.74     10.49 o 
  -1  13   7       43.27       52.46      6.14 o 
   0  13   7      930.36      900.25     29.72 o 
   1  13   7       44.39       49.73      6.93 o 
   2  13   7      243.61      214.22     12.88 o 
   3  13   7      127.22      119.04     18.39 o 
   4  13   7      124.89      124.77     16.56 o 
   5  13   7       11.85        5.10      9.29 o 
   6  13   7       24.87       19.37     13.75 o 
  -5  14   7      226.70      254.16     14.58 o 
  -4  14   7      347.17      355.12     14.88 o 
  -3  14   7      367.03      385.01     16.02 o 
  -2  14   7      402.73      407.11     15.21 o 
  -1  14   7      405.65      394.29     14.55 o 
   0  14   7      411.82      443.12     18.21 o 
   1  14   7      400.46      374.70     16.15 o 
   2  14   7      401.67      403.13     18.42 o 
   3  14   7      369.28      374.00     19.27 o 
   4  14   7      346.83      367.58     22.99 o 
   5  14   7      227.33      250.96     16.63 o 
  -4  15   7       69.33       72.75      6.93 o 
  -3  15   7       53.06       55.43      8.79 o 
  -2  15   7       87.83       87.41      6.93 o 
  -1  15   7      442.87      425.85     16.50 o 
   0  15   7      697.52      681.56     24.93 o 
   1  15   7      440.77      408.97     18.40 o 
   2  15   7       88.23       90.01     10.46 o 
   3  15   7       53.42       56.26      9.04 o 
   4  15   7       69.21       89.23     14.80 o 
  -2  16   7      247.52      261.18     15.29 o 
  -1  16   7       56.74       54.35      4.67 o 
   0  16   7        2.14        9.97      5.49 o 
   1  16   7       57.15       57.90      5.99 o 
   2  16   7      246.80      244.48     21.31 o 
   0   0   8      160.92      218.63     24.22 o 
   1   0   8     2615.10     4165.39    280.32 o 
   2   0   8       67.11       77.84     13.35 o 
   3   0   8     1053.63      928.79     35.48 o 
   4   0   8       59.47       63.70      5.23 o 
   5   0   8        0.25       -0.07      5.39 o 
   6   0   8      265.94      246.21     11.50 o 
   7   0   8      185.07      209.64     13.92 o 
   8   0   8       50.67       60.55      7.36 o 
   9   0   8      161.28      160.21     10.09 o 
  10   0   8       79.64      107.94      8.95 o 
 -10   1   8      203.46      212.53     11.31 o 
  -9   1   8      292.00      317.37     14.88 o 
  -8   1   8       59.88       59.32      7.20 o 
  -7   1   8      294.87      295.06     18.44 o 
  -6   1   8      165.79      154.33      9.11 o 
  -5   1   8      189.42      205.80     10.02 o 
  -4   1   8       54.72       53.22      4.64 o 
  -3   1   8      926.11      879.71     40.76 o 
  -2   1   8     2124.00     2191.92    185.55 o 
  -1   1   8      236.53      294.64     27.01 o 
   0   1   8      255.93      303.07     25.18 o 
   1   1   8      235.28      290.31     36.07 o 
   2   1   8     2132.14     2154.65    112.83 o 
   3   1   8      929.77      924.58     30.78 o 
   4   1   8       55.72       57.19      4.86 o 
   5   1   8      193.66      215.31     11.94 o 
   6   1   8      168.02      165.30      8.72 o 
   7   1   8      292.69      296.04     15.31 o 
   8   1   8       59.40       52.03      6.90 o 
   9   1   8      290.04      318.44     19.57 o 
  10   1   8      202.99      202.89     11.48 o 
 -10   2   8      104.50      127.50      7.89 o 
  -9   2   8      319.51      358.85     15.55 o 
  -8   2   8      319.57      326.79     15.61 o 
  -7   2   8     1017.67      985.45     34.96 o 
  -6   2   8      175.71      173.26      9.74 o 
  -5   2   8      681.08      612.18     21.99 o 
  -4   2   8      180.95      161.57      8.97 o 
  -3   2   8      877.91      808.06     26.55 o 
  -2   2   8     1261.75     1495.08     84.13 o 
  -1   2   8     1347.43     1528.43     82.92 o 
   0   2   8     2135.60     2798.08    134.61 o 
   1   2   8     1355.59     1601.46    163.37 o 
   2   2   8     1271.43     1433.88     54.52 o 
   3   2   8      879.75      863.48     29.10 o 
   4   2   8      178.23      169.73      7.69 o 
   5   2   8      684.49      625.33     24.83 o 
   6   2   8      175.08      185.56      9.77 o 
   7   2   8     1019.77     1008.26     34.17 o 
   8   2   8      321.17      325.74     14.18 o 
   9   2   8      321.18      330.03     14.15 o 
  10   2   8      103.64      109.54      7.61 o 
 -10   3   8      383.49      383.47     17.57 o 
  -9   3   8      117.05      132.42      8.88 o 
  -8   3   8      242.98      266.04     13.54 o 
  -7   3   8      105.66       97.79      7.97 o 
  -6   3   8       75.50       63.58      6.89 o 
  -5   3   8       30.46       28.07      6.21 o 
  -4   3   8      284.41      275.11      9.94 o 
  -3   3   8      577.75      631.49     20.72 o 
  -2   3   8      469.15      551.06     21.44 o 
  -1   3   8      958.13     1182.68     49.32 o 
   0   3   8     2609.69     3479.33    123.06 o 
   1   3   8      954.05     1147.09     41.28 o 
   2   3   8      473.46      531.25     19.28 o 
   3   3   8      582.52      586.49     25.93 o 
   4   3   8      285.62      280.16     10.45 o 
   5   3   8       30.30       26.04      5.52 o 
   6   3   8       75.89       79.34      6.97 o 
   7   3   8      106.27      101.40      8.21 o 
   8   3   8      243.28      262.10     13.57 o 
   9   3   8      115.78      123.63      9.44 o 
  10   3   8      389.05      404.89     16.42 o 
 -10   4   8       57.05       44.67      6.26 o 
  -9   4   8      181.55      173.82     10.69 o 
  -8   4   8       52.56       53.36      7.29 o 
  -7   4   8      159.15      152.69     13.15 o 
  -6   4   8      101.41       92.14      7.67 o 
  -5   4   8      149.28      157.41      7.74 o 
  -4   4   8      124.31      124.97      6.59 o 
  -3   4   8       49.98       45.14      4.23 o 
  -2   4   8      140.17      162.98      9.98 o 
  -1   4   8     1025.32     1111.69     36.89 o 
   0   4   8      184.90      215.17     11.03 o 
   1   4   8     1019.18     1126.02     33.57 o 
   2   4   8      140.72      149.89     12.46 o 
   3   4   8       51.23       47.72      4.84 o 
   4   4   8      125.63      131.61      7.03 o 
   5   4   8      150.23      162.12      7.74 o 
   6   4   8      100.30       86.30      7.29 o 
   7   4   8      160.29      166.49     12.67 o 
   8   4   8       53.42       64.46      6.97 o 
   9   4   8      180.19      176.55     10.38 o 
  10   4   8       56.62       61.64      5.69 o 
 -10   5   8       59.24       58.83      8.29 o 
  -9   5   8      135.30      145.76      9.31 o 
  -8   5   8       43.66       50.40      7.68 o 
  -7   5   8      460.74      473.16     18.07 o 
  -6   5   8     1420.58     1339.56     41.05 o 
  -5   5   8      140.75      134.52      6.68 o 
  -4   5   8     2038.77     1961.94     52.60 o 
  -3   5   8      427.76      455.33     12.86 o 
  -2   5   8      778.71      753.72     23.71 o 
  -1   5   8     1060.43     1125.47     34.76 o 
   0   5   8      555.72      568.52     17.96 o 
   1   5   8     1063.30     1149.76     32.26 o 
   2   5   8      774.28      758.00     23.60 o 
   3   5   8      429.41      435.49     17.35 o 
   4   5   8     2032.26     1907.59     74.35 o 
   5   5   8      142.36      136.16      7.54 o 
   6   5   8     1426.37     1386.07     45.37 o 
   7   5   8      456.63      463.23     17.44 o 
   8   5   8       42.83       48.67      6.92 o 
   9   5   8      136.39      144.09      9.10 o 
  10   5   8       58.45       60.41      5.34 o 
 -10   6   8       53.39       30.18     12.39 o 
  -9   6   8       76.18       78.46     10.73 o 
  -8   6   8      111.44      107.11      7.52 o 
  -7   6   8      427.32      427.53     17.65 o 
  -6   6   8      265.15      245.50     10.64 o 
  -5   6   8      600.65      577.54     16.77 o 
  -4   6   8       76.02       99.48      6.06 o 
  -3   6   8      321.28      330.53     10.55 o 
  -2   6   8      908.33      856.94     26.34 o 
  -1   6   8     1050.57     1108.38     34.44 o 
   0   6   8      318.97      313.81     11.33 o 
   1   6   8     1044.53     1132.98     35.67 o 
   2   6   8      901.53      829.66     23.61 o 
   3   6   8      323.69      306.67     13.37 o 
   4   6   8       75.00       69.56      6.78 o 
   5   6   8      595.92      595.97     22.55 o 
   6   6   8      266.01      266.25     19.48 o 
   7   6   8      421.99      420.19     16.88 o 
   8   6   8      111.94      110.92     11.31 o 
   9   6   8       77.21       85.16      6.67 o 
  10   6   8       52.82       63.98      6.05 o 
  -9   7   8       84.57       76.75     11.31 o 
  -8   7   8      109.24      112.87      6.82 o 
  -7   7   8      147.01      145.77      9.84 o 
  -6   7   8      145.42      162.37      8.45 o 
  -5   7   8      324.21      317.19     11.26 o 
  -4   7   8       28.29       26.13      5.11 o 
  -3   7   8       87.33       93.74      6.17 o 
  -2   7   8      565.07      580.91     18.65 o 
  -1   7   8      446.95      464.03     15.78 o 
   0   7   8       63.72       48.48      4.62 o 
   1   7   8      447.74      462.36     14.22 o 
   2   7   8      568.92      550.04     24.19 o 
   3   7   8       86.39       80.03      7.05 o 
   4   7   8       26.91       17.13      4.71 o 
   5   7   8      323.40      305.51     12.41 o 
   6   7   8      148.43      169.62     11.10 o 
   7   7   8      147.26      151.04     12.35 o 
   8   7   8      110.50      111.36      9.28 o 
   9   7   8       83.53       91.46      7.66 o 
  -9   8   8       92.81       56.15      8.47 o 
  -8   8   8       29.41       19.47      5.04 o 
  -7   8   8       47.59       46.74      5.91 o 
  -6   8   8      453.05      425.21     16.97 o 
  -5   8   8      333.48      299.34     11.90 o 
  -4   8   8      351.98      342.11     11.70 o 
  -3   8   8      135.05      139.06      6.29 o 
  -2   8   8      312.63      304.69     10.85 o 
  -1   8   8       26.11       22.60      3.75 o 
   0   8   8       37.32       32.81      3.59 o 
   1   8   8       27.24       20.07      4.68 o 
   2   8   8      310.55      313.62     11.88 o 
   3   8   8      133.71      122.25     11.56 o 
   4   8   8      352.70      330.01     22.28 o 
   5   8   8      333.17      284.58     13.35 o 
   6   8   8      454.09      431.63     18.72 o 
   7   8   8       48.11       45.72      7.71 o 
   8   8   8       29.52       24.50      6.83 o 
   9   8   8       94.53      105.10      7.41 o 
  -8   9   8       78.96       57.99      7.58 o 
  -7   9   8      270.09      269.11     20.71 o 
  -6   9   8      291.01      290.52     15.61 o 
  -5   9   8      513.90      523.39     18.11 o 
  -4   9   8      414.30      402.63     13.74 o 
  -3   9   8      811.35      823.66     24.73 o 
  -2   9   8     1118.81     1103.47     33.71 o 
  -1   9   8       39.25       45.25      4.14 o 
   0   9   8      707.32      726.93     22.49 o 
   1   9   8       38.12       34.31      4.98 o 
   2   9   8     1114.01     1074.09     35.25 o 
   3   9   8      812.72      814.43     40.21 o 
   4   9   8      412.25      383.57     18.99 o 
   5   9   8      516.02      476.02     21.24 o 
   6   9   8      290.99      282.36     12.40 o 
   7   9   8      269.60      269.55     14.26 o 
   8   9   8       79.74       94.65      7.80 o 
   9   9   8      106.44       97.56      5.98 o 
  -8  10   8       66.35       65.30     13.56 o 
  -7  10   8       29.55       41.66      6.13 o 
  -6  10   8       69.08       80.34     10.33 o 
  -5  10   8       66.39       61.26      7.02 o 
  -4  10   8      355.70      341.68     15.15 o 
  -3  10   8       23.91       27.92      5.06 o 
  -2  10   8       18.84       12.98      5.06 o 
  -1  10   8      602.41      566.32     17.18 o 
   0  10   8     1222.35     1219.66     34.80 o 
   1  10   8      596.88      554.39     17.43 o 
   2  10   8       19.30       13.55      5.10 o 
   3  10   8       23.89       20.38      5.96 o 
   4  10   8      357.02      310.21     16.45 o 
   5  10   8       66.17       60.21      6.62 o 
   6  10   8       69.52       53.89      6.05 o 
   7  10   8       29.14       30.75      6.75 o 
   8  10   8       68.25       80.75      6.77 o 
  -7  11   8      137.94      111.97      9.52 o 
  -6  11   8        6.67        4.87      5.55 o 
  -5  11   8      352.51      363.71     21.70 o 
  -4  11   8       46.94       56.92      7.04 o 
  -3  11   8      186.58      189.17      9.75 o 
  -2  11   8      504.87      496.39     17.71 o 
  -1  11   8     1017.51      966.02     29.71 o 
   0  11   8     3302.69     3168.64     87.19 o 
   1  11   8     1025.03      999.13     28.44 o 
   2  11   8      500.94      463.42     18.73 o 
   3  11   8      187.28      191.82     12.58 o 
   4  11   8       48.10       54.12      8.03 o 
   5  11   8      352.75      336.90     15.18 o 
   6  11   8        7.00        1.94      3.07 o 
   7  11   8      138.55      134.50     14.63 o 
  -7  12   8       75.71       41.40      6.46 o 
  -6  12   8       23.87       31.92      7.03 o 
  -5  12   8       31.97       36.38      6.30 o 
  -4  12   8       30.45       27.13      6.79 o 
  -3  12   8       23.86       19.52      6.90 o 
  -2  12   8      410.07      381.13     16.08 o 
  -1  12   8      282.10      275.15     11.62 o 
   0  12   8       39.11       50.54      6.75 o 
   1  12   8      284.17      264.65     12.15 o 
   2  12   8      403.24      360.94     14.47 o 
   3  12   8       24.72       20.50      7.76 o 
   4  12   8       31.82       24.80      7.22 o 
   5  12   8       32.39       30.52      8.00 o 
   6  12   8       23.72       24.20      6.81 o 
   7  12   8       76.66       68.44     18.14 o 
  -6  13   8      137.89      129.19     10.10 o 
  -5  13   8       12.37        6.27      5.52 o 
  -4  13   8       91.30       98.38      9.56 o 
  -3  13   8       48.57       43.63      6.93 o 
  -2  13   8      852.10      890.04     29.60 o 
  -1  13   8        9.35        8.36      6.51 o 
   0  13   8       37.41       44.68      6.81 o 
   1  13   8        9.50       10.43      6.44 o 
   2  13   8      858.92      888.60     32.17 o 
   3  13   8       48.48       39.54      8.16 o 
   4  13   8       92.26       95.66     11.46 o 
   5  13   8       12.77        4.44      4.51 o 
   6  13   8      138.32      140.65     16.02 o 
  -5  14   8       36.89       30.52      5.92 o 
  -4  14   8       12.17       10.43      5.48 o 
  -3  14   8      121.74      124.93     13.44 o 
  -2  14   8       70.26       87.26      6.48 o 
  -1  14   8      429.00      400.95     16.34 o 
   0  14   8        0.02       -4.29      5.98 o 
   1  14   8      421.66      396.47     21.76 o 
   2  14   8       71.04       83.51      6.33 o 
   3  14   8      120.79      137.65     20.05 o 
   4  14   8       12.43        5.91      5.29 o 
   5  14   8       36.69       41.64      7.35 o 
  -4  15   8       17.90       21.15      4.29 o 
  -3  15   8      301.24      302.16     22.61 o 
  -2  15   8      215.66      221.17     10.02 o 
  -1  15   8       16.00       16.27      5.00 o 
   0  15   8        7.62        5.76      5.51 o 
   1  15   8       16.98       10.19      5.25 o 
   2  15   8      213.86      192.59     19.36 o 
   3  15   8      302.66      303.84     18.83 o 
   4  15   8       18.06       17.01      6.96 o 
  -1  16   8       43.45       41.53      7.24 o 
   0  16   8      106.17      132.09      9.04 o 
   1  16   8       43.44       27.70     10.66 o 
   1   0   9       15.61       20.10      3.87 o 
   2   0   9      894.95     1165.91     38.75 o 
   3   0   9        9.04        3.64      2.72 o 
   4   0   9      194.87      189.89      7.92 o 
   5   0   9      816.19      838.29     29.11 o 
   6   0   9       39.56       44.05      8.03 o 
   7   0   9      346.66      351.94     17.22 o 
   8   0   9      240.57      259.49     18.68 o 
   9   0   9      458.92      452.52     25.94 o 
  10   0   9       83.20       81.69      7.38 o 
 -10   1   9      380.36      394.85     30.61 o 
  -9   1   9       87.48       74.87      7.06 o 
  -8   1   9      313.76      335.58     15.46 o 
  -7   1   9       59.58       62.83      6.94 o 
  -6   1   9      676.06      627.17     32.62 o 
  -5   1   9     1055.50      939.44     34.51 o 
  -4   1   9     1162.02     1161.02     38.27 o 
  -3   1   9     1354.62     1322.68     41.14 o 
  -2   1   9      355.24      363.03     12.00 o 
  -1   1   9        6.40        5.53      3.63 o 
   0   1   9      245.21      320.98     15.01 o 
   1   1   9        6.50        5.84      3.22 o 
   2   1   9      351.52      381.10     18.76 o 
   3   1   9     1350.61     1354.18     45.68 o 
   4   1   9     1165.16     1133.92     34.53 o 
   5   1   9     1059.92      946.38     32.74 o 
   6   1   9      668.92      634.95     26.61 o 
   7   1   9       58.46       62.43     11.85 o 
   8   1   9      315.34      319.59     15.46 o 
   9   1   9       88.10       77.20      6.62 o 
  10   1   9      382.11      384.24     18.14 o 
 -10   2   9       16.93       28.05     10.97 o 
  -9   2   9      482.92      508.20     20.71 o 
  -8   2   9       10.81       12.08      6.77 o 
  -7   2   9      174.13      183.39     21.07 o 
  -6   2   9      303.90      277.45     16.17 o 
  -5   2   9        4.47        7.18      5.99 o 
  -4   2   9       86.81       78.99      6.60 o 
  -3   2   9      944.04      867.25     28.68 o 
  -2   2   9      151.46      171.35     14.75 o 
  -1   2   9      307.04      368.62     13.49 o 
   0   2   9      204.09      245.52     10.29 o 
   1   2   9      311.22      351.93     12.71 o 
   2   2   9      151.11      152.43      9.88 o 
   3   2   9      951.68      910.85     41.63 o 
   4   2   9       83.89       82.41      5.39 o 
   5   2   9        4.95        2.38      3.96 o 
   6   2   9      303.41      296.57     12.12 o 
   7   2   9      174.54      184.14     14.16 o 
   8   2   9       10.34        7.63      5.67 o 
   9   2   9      484.63      515.01     21.09 o 
  10   2   9       16.45        9.78      4.66 o 
 -10   3   9       70.84       75.50      6.42 o 
  -9   3   9       69.22       53.38      8.40 o 
  -8   3   9       45.59       48.19      7.82 o 
  -7   3   9      325.82      324.80     16.23 o 
  -6   3   9       45.90       46.23      7.05 o 
  -5   3   9       17.76       14.44      5.73 o 
  -4   3   9      204.63      197.39     10.62 o 
  -3   3   9      404.75      409.23     13.69 o 
  -2   3   9      482.56      551.48     15.87 o 
  -1   3   9      352.33      375.21     13.62 o 
   0   3   9     1345.78     1546.66     47.03 o 
   1   3   9      350.79      354.89     12.94 o 
   2   3   9      482.26      515.29     18.01 o 
   3   3   9      403.28      391.59     15.12 o 
   4   3   9      203.89      216.49      8.76 o 
   5   3   9       18.22       13.86      6.13 o 
   6   3   9       45.63       52.83      6.62 o 
   7   3   9      328.50      340.11     20.57 o 
   8   3   9       43.99       49.36      6.56 o 
   9   3   9       68.33       62.27      6.61 o 
  10   3   9       69.81       83.35      7.00 o 
 -10   4   9       40.64       33.23      5.52 o 
  -9   4   9      129.54      126.95     11.55 o 
  -8   4   9        4.46        0.27      2.09 o 
  -7   4   9      909.54      901.33     37.96 o 
  -6   4   9      537.65      507.79     21.57 o 
  -5   4   9      293.86      271.19     11.94 o 
  -4   4   9       57.46       64.11      5.72 o 
  -3   4   9      155.29      166.61      8.44 o 
  -2   4   9      293.33      374.08     12.10 o 
  -1   4   9       48.89       63.39      4.73 o 
   0   4   9       10.89        3.39      3.67 o 
   1   4   9       47.01       50.28      5.30 o 
   2   4   9      290.61      315.18     11.48 o 
   3   4   9      154.43      148.92      6.59 o 
   4   4   9       57.96       50.93      5.02 o 
   5   4   9      293.11      277.55     11.56 o 
   6   4   9      535.08      501.46     18.00 o 
   7   4   9      907.32      919.81     35.30 o 
   8   4   9        4.15        1.83      2.97 o 
   9   4   9      127.97      119.25      8.23 o 
  10   4   9       40.31       41.88      4.67 o 
  -9   5   9      361.28      368.33     19.60 o 
  -8   5   9      136.57      130.77     13.80 o 
  -7   5   9      110.13      111.09      9.01 o 
  -6   5   9       35.98       26.85      6.73 o 
  -5   5   9      482.78      476.63     16.17 o 
  -4   5   9       18.96       20.59      4.99 o 
  -3   5   9      921.77      935.92     27.52 o 
  -2   5   9      266.67      297.27     11.76 o 
  -1   5   9      648.59      755.87     25.47 o 
   0   5   9      940.89     1046.37     35.05 o 
   1   5   9      644.15      723.07     25.65 o 
   2   5   9      266.10      277.81     10.15 o 
   3   5   9      918.78      895.22     26.83 o 
   4   5   9       19.52        7.30      4.77 o 
   5   5   9      485.73      501.09     19.07 o 
   6   5   9       36.11       33.28      4.98 o 
   7   5   9      108.02      110.96      9.28 o 
   8   5   9      138.03      134.77     13.33 o 
   9   5   9      360.80      386.31     16.01 o 
  -9   6   9      378.34      359.14     19.34 o 
  -8   6   9       74.25       76.99      8.36 o 
  -7   6   9       50.12       32.11      7.78 o 
  -6   6   9       41.54       32.98      6.54 o 
  -5   6   9      573.97      572.78     17.20 o 
  -4   6   9      838.99      813.54     23.52 o 
  -3   6   9      189.08      218.81      8.00 o 
  -2   6   9      212.84      230.42      9.74 o 
  -1   6   9      740.87      733.73     24.80 o 
   0   6   9     2211.62     2272.05     68.18 o 
   1   6   9      740.85      741.44     25.48 o 
   2   6   9      215.21      215.15     10.91 o 
   3   6   9      188.62      201.91     11.09 o 
   4   6   9      847.74      854.44     33.09 o 
   5   6   9      575.33      581.80     19.62 o 
   6   6   9       40.15       52.74      6.43 o 
   7   6   9       50.11       37.69      7.60 o 
   8   6   9       73.05       83.09     11.31 o 
   9   6   9      378.55      408.00     18.06 o 
  -9   7   9      159.26      146.05     11.09 o 
  -8   7   9      277.13      254.60     14.31 o 
  -7   7   9       90.91       79.55      7.06 o 
  -6   7   9      199.23      176.33     12.92 o 
  -5   7   9       55.78       51.44      5.36 o 
  -4   7   9      694.57      707.91     21.90 o 
  -3   7   9      573.63      569.53     16.76 o 
  -2   7   9      225.89      247.80      9.51 o 
  -1   7   9      479.22      523.27     17.77 o 
   0   7   9      171.07      180.37      7.31 o 
   1   7   9      480.51      527.64     20.23 o 
   2   7   9      230.09      242.84     10.37 o 
   3   7   9      568.23      540.81     27.08 o 
   4   7   9      692.22      699.56     25.79 o 
   5   7   9       54.88       39.93      5.66 o 
   6   7   9      200.65      186.49     11.97 o 
   7   7   9       92.49       96.16     14.25 o 
   8   7   9      273.67      257.37     13.74 o 
   9   7   9      156.94      164.51     12.52 o 
  -9   8   9      182.61      148.25     14.87 o 
  -8   8   9      174.74      183.79     13.63 o 
  -7   8   9      205.23      207.39     11.16 o 
  -6   8   9      503.28      488.26     20.97 o 
  -5   8   9      163.74      163.33     10.47 o 
  -4   8   9      465.80      431.26     15.65 o 
  -3   8   9       39.98       37.80      4.58 o 
  -2   8   9      114.91      112.60      5.95 o 
  -1   8   9     1021.03      986.64     31.20 o 
   0   8   9      128.18       99.27      6.56 o 
   1   8   9     1024.27     1014.31     29.81 o 
   2   8   9      115.72       96.61      6.48 o 
   3   8   9       39.76       34.78      5.38 o 
   4   8   9      467.38      435.25     21.29 o 
   5   8   9      165.66      133.26      8.95 o 
   6   8   9      501.08      484.59     20.61 o 
   7   8   9      204.97      205.55     21.53 o 
   8   8   9      175.50      197.16     10.23 o 
   9   8   9      179.81      173.57     12.10 o 
  -8   9   9       14.11       15.33      7.10 o 
  -7   9   9       19.03       11.59      5.06 o 
  -6   9   9      116.72      116.70      6.73 o 
  -5   9   9      563.29      588.18     24.35 o 
  -4   9   9      694.83      654.77     20.41 o 
  -3   9   9      712.61      734.94     20.70 o 
  -2   9   9      403.53      397.44     13.07 o 
  -1   9   9      198.17      216.67      9.15 o 
   0   9   9      353.65      319.44     11.26 o 
   1   9   9      199.45      212.76      9.13 o 
   2   9   9      405.23      394.31     20.48 o 
   3   9   9      710.06      672.25     29.07 o 
   4   9   9      693.30      629.83     25.75 o 
   5   9   9      565.45      569.39     19.69 o 
   6   9   9      117.56      115.57      9.52 o 
   7   9   9       18.61       21.19      6.34 o 
   8   9   9       14.15        9.60      5.87 o 
  -8  10   9       13.45        9.69      6.84 o 
  -7  10   9      298.23      280.83     16.43 o 
  -6  10   9      158.14      153.32     10.81 o 
  -5  10   9        6.60       10.11      5.17 o 
  -4  10   9       88.81      107.83      7.15 o 
  -3  10   9     1314.05     1368.85     47.59 o 
  -2  10   9      670.48      650.92     20.08 o 
  -1  10   9      171.32      179.39      8.61 o 
   0  10   9     1098.15     1048.44     29.94 o 
   1  10   9      168.75      193.62      9.78 o 
   2  10   9      665.27      639.34     22.57 o 
   3  10   9     1310.63     1340.58     52.09 o 
   4  10   9       89.92       83.52      9.95 o 
   5  10   9        7.09       -1.49      2.27 o 
   6  10   9      157.33      140.99     11.05 o 
   7  10   9      299.91      320.07     15.66 o 
   8  10   9       13.83       15.56      7.48 o 
  -7  11   9        0.22       -1.13      4.87 o 
  -6  11   9       89.05       96.32     14.93 o 
  -5  11   9       90.49       99.55     10.59 o 
  -4  11   9       38.99       56.06      6.87 o 
  -3  11   9       65.11       59.30      7.48 o 
  -2  11   9      125.75      147.18      8.89 o 
  -1  11   9      285.34      275.06     12.17 o 
   0  11   9      814.98      793.65     27.18 o 
   1  11   9      284.01      278.32     11.03 o 
   2  11   9      123.75      121.01      8.34 o 
   3  11   9       62.77       56.05      8.09 o 
   4  11   9       39.76       34.05      7.80 o 
   5  11   9       91.05       95.15      8.38 o 
   6  11   9       88.06      103.77     10.05 o 
   7  11   9        0.25       -0.40      3.70 o 
  -6  12   9       56.26       55.08      9.08 o 
  -5  12   9       30.79       42.51      6.22 o 
  -4  12   9       73.82       79.84      9.82 o 
  -3  12   9       90.01      113.44      8.16 o 
  -2  12   9      226.33      236.08     11.15 o 
  -1  12   9      418.03      383.24     16.24 o 
   0  12   9      107.55      113.86      6.68 o 
   1  12   9      417.38      382.23     16.32 o 
   2  12   9      226.46      220.22     11.89 o 
   3  12   9       90.98       93.13      8.56 o 
   4  12   9       71.76       61.76      7.74 o 
   5  12   9       30.20       27.23      6.28 o 
   6  12   9       55.07       45.71      8.41 o 
  -5  13   9       24.38       33.10      5.67 o 
  -4  13   9       23.56       21.06      7.42 o 
  -3  13   9       69.23       68.49      8.02 o 
  -2  13   9       24.56       25.91      6.01 o 
  -1  13   9       21.63       24.79      6.08 o 
   0  13   9      209.47      215.23     11.34 o 
   1  13   9       21.05       18.15      5.57 o 
   2  13   9       24.51       19.49      4.85 o 
   3  13   9       68.68       53.88      8.87 o 
   4  13   9       23.50       16.28      5.10 o 
   5  13   9       24.80       21.09     10.11 o 
  -4  14   9       86.80       86.90      9.46 o 
  -3  14   9       22.72       25.19      6.43 o 
  -2  14   9       43.50       41.92      5.44 o 
  -1  14   9       42.35       43.10      5.72 o 
   0  14   9       67.82       68.36      6.81 o 
   1  14   9       41.47       38.46      6.20 o 
   2  14   9       42.91       34.18      6.67 o 
   3  14   9       21.93       17.23      4.41 o 
   4  14   9       87.11       94.89     14.08 o 
  -2  15   9        0.79       -1.17      4.57 o 
  -1  15   9      162.59      156.34     11.69 o 
   0  15   9       36.35       28.78      4.83 o 
   1  15   9      162.37      142.79     14.59 o 
   2  15   9        0.86       14.79     11.72 o 
   0   0  10     1616.33     1738.45    108.89 o 
   1   0  10      418.36      509.80     16.82 o 
   2   0  10       85.77       86.89      7.51 o 
   3   0  10     1003.91     1051.92     31.61 o 
   4   0  10      942.65      872.29     29.08 o 
   5   0  10      135.06      116.41      9.23 o 
   6   0  10      791.52      723.51     42.71 o 
   7   0  10      483.56      466.46     19.86 o 
   8   0  10       16.45       19.07      4.53 o 
   9   0  10       37.71       34.29      6.76 o 
  10   0  10        2.99        4.44      4.81 o 
 -10   1  10       16.11       20.28      4.89 o 
  -9   1  10      232.02      247.33     16.27 o 
  -8   1  10      122.77      150.79     10.54 o 
  -7   1  10      341.90      344.46     17.91 o 
  -6   1  10      564.19      516.51     38.11 o 
  -5   1  10      597.23      569.25     24.29 o 
  -4   1  10      158.96      132.95      6.63 o 
  -3   1  10      468.40      499.97     23.55 o 
  -2   1  10       30.77       32.56      3.92 o 
  -1   1  10      786.77      909.16     35.07 o 
   0   1  10        0.01        0.64      3.79 o 
   1   1  10      788.96      901.61     29.17 o 
   2   1  10       30.42       27.37      4.43 o 
   3   1  10      465.82      503.14     15.73 o 
   4   1  10      161.50      155.16      7.13 o 
   5   1  10      599.91      568.59     19.30 o 
   6   1  10      566.36      532.60     26.81 o 
   7   1  10      340.19      330.11     15.70 o 
   8   1  10      122.11      139.61     12.16 o 
   9   1  10      228.72      235.44     11.79 o 
  10   1  10       15.42       18.03      4.79 o 
 -10   2  10      110.29      102.79      8.55 o 
  -9   2  10       83.76       85.22     16.14 o 
  -8   2  10      184.22      202.30     12.63 o 
  -7   2  10     1354.16     1335.73     56.36 o 
  -6   2  10      318.27      312.57     20.57 o 
  -5   2  10      367.00      354.94     17.92 o 
  -4   2  10      222.20      190.69     10.11 o 
  -3   2  10     1405.69     1392.96     48.16 o 
  -2   2  10      239.09      278.79     13.17 o 
  -1   2  10      474.98      566.32     19.49 o 
   0   2  10      201.62      277.93     10.63 o 
   1   2  10      473.39      557.62     18.48 o 
   2   2  10      239.93      269.70      9.86 o 
   3   2  10     1385.76     1439.78     47.16 o 
   4   2  10      222.59      236.05      9.12 o 
   5   2  10      362.99      342.56     13.91 o 
   6   2  10      320.76      329.08     14.15 o 
   7   2  10     1358.43     1311.96     49.99 o 
   8   2  10      183.72      190.56     11.12 o 
   9   2  10       82.59       76.72      6.50 o 
  10   2  10      112.94      112.53      8.26 o 
  -9   3  10      120.24      138.83      9.79 o 
  -8   3  10      466.78      499.71     23.01 o 
  -7   3  10      701.38      696.16     30.34 o 
  -6   3  10       38.82       29.65      7.23 o 
  -5   3  10     2069.86     2090.29     80.95 o 
  -4   3  10      543.12      549.80     26.82 o 
  -3   3  10     1312.60     1414.60     42.47 o 
  -2   3  10      439.52      471.14     14.68 o 
  -1   3  10      265.38      290.29     10.43 o 
   0   3  10      488.45      494.05     18.15 o 
   1   3  10      264.59      272.95     11.05 o 
   2   3  10      443.65      408.19     15.11 o 
   3   3  10     1303.60     1401.56     44.31 o 
   4   3  10      544.73      570.53     18.01 o 
   5   3  10     2080.80     2114.55     59.37 o 
   6   3  10       38.42       28.58      6.39 o 
   7   3  10      706.73      717.94     28.01 o 
   8   3  10      464.97      493.16     20.65 o 
   9   3  10      119.11      124.31      8.00 o 
  -9   4  10      160.28      175.82     11.19 o 
  -8   4  10       21.14        6.50      5.46 o 
  -7   4  10      460.49      446.11     21.06 o 
  -6   4  10      216.82      183.73     11.37 o 
  -5   4  10      467.63      476.51     17.52 o 
  -4   4  10      233.95      224.49     11.01 o 
  -3   4  10      362.05      392.58     13.46 o 
  -2   4  10      330.30      368.93     14.32 o 
  -1   4  10      347.59      384.20     12.71 o 
   0   4  10        0.01        0.07      4.77 o 
   1   4  10      344.24      352.98     14.35 o 
   2   4  10      329.95      334.56     14.59 o 
   3   4  10      360.11      388.69     14.53 o 
   4   4  10      235.08      231.17      9.54 o 
   5   4  10      467.32      474.74     14.81 o 
   6   4  10      216.08      217.19     11.17 o 
   7   4  10      458.15      464.24     17.80 o 
   8   4  10       20.88       21.00      5.87 o 
   9   4  10      159.76      168.74      9.71 o 
  -9   5  10      141.20      149.58      9.86 o 
  -8   5  10       78.68       87.41     13.67 o 
  -7   5  10        7.09        4.65      7.99 o 
  -6   5  10      483.82      420.06     19.69 o 
  -5   5  10       93.86      104.32      6.86 o 
  -4   5  10     1750.09     1703.42     49.43 o 
  -3   5  10        5.50        2.41      4.48 o 
  -2   5  10       38.92       40.19      4.86 o 
  -1   5  10       70.67       80.17      5.30 o 
   0   5  10        0.01       -1.01      4.52 o 
   1   5  10       72.27       79.60      6.33 o 
   2   5  10       39.84       39.20      4.86 o 
   3   5  10        5.20        2.45      1.68 o 
   4   5  10     1752.22     1768.94     51.89 o 
   5   5  10       94.32      109.98      9.33 o 
   6   5  10      483.80      414.83     15.63 o 
   7   5  10        6.98       19.94      6.01 o 
   8   5  10       76.10       90.81      7.22 o 
   9   5  10      141.44      145.05      9.67 o 
  -9   6  10       16.67       17.76      5.06 o 
  -8   6  10        4.94        2.19      4.28 o 
  -7   6  10      273.50      280.68     16.06 o 
  -6   6  10      293.26      281.61     14.96 o 
  -5   6  10      483.05      481.90     16.57 o 
  -4   6  10      120.50      128.92      7.38 o 
  -3   6  10      304.98      297.82     11.57 o 
  -2   6  10       50.98       56.85      4.94 o 
  -1   6  10      188.01      221.45      9.31 o 
   0   6  10       24.90       17.67      4.79 o 
   1   6  10      187.71      206.35     10.31 o 
   2   6  10       51.96       41.77      5.51 o 
   3   6  10      309.35      292.80     14.03 o 
   4   6  10      118.13      113.72      9.34 o 
   5   6  10      486.22      483.42     15.97 o 
   6   6  10      294.06      279.36     13.64 o 
   7   6  10      272.00      290.44     14.26 o 
   8   6  10        4.98        1.72      3.61 o 
   9   6  10       16.64       12.79      5.64 o 
  -8   7  10        3.30        0.37      1.44 o 
  -7   7  10      411.24      421.01     24.74 o 
  -6   7  10        1.60       -2.09      6.34 o 
  -5   7  10      519.74      496.77     21.27 o 
  -4   7  10      588.01      555.06     19.46 o 
  -3   7  10     1073.56     1065.85     31.62 o 
  -2   7  10      119.02      127.81      6.11 o 
  -1   7  10      235.50      246.06      9.36 o 
   0   7  10      404.62      430.10     14.19 o 
   1   7  10      235.23      222.72     10.33 o 
   2   7  10      121.18      109.72      7.15 o 
   3   7  10     1077.36     1068.47     35.77 o 
   4   7  10      580.84      539.99     18.78 o 
   5   7  10      518.10      466.01     21.41 o 
   6   7  10        2.15        2.62      3.76 o 
   7   7  10      409.43      412.00     22.29 o 
   8   7  10        3.25        0.64      2.54 o 
  -8   8  10       20.14       25.16      5.71 o 
  -7   8  10      431.37      531.87     39.75 o 
  -6   8  10      365.90      405.08     27.60 o 
  -5   8  10      157.74      161.68      8.46 o 
  -4   8  10     1002.23     1029.73     38.69 o 
  -3   8  10      218.74      250.87      8.79 o 
  -2   8  10       58.48       64.39      4.93 o 
  -1   8  10     1564.51     1486.61     45.68 o 
   0   8  10     1241.81     1217.45     35.70 o 
   1   8  10     1566.27     1528.15     47.59 o 
   2   8  10       58.08       59.15      5.94 o 
   3   8  10      222.93      242.96     13.43 o 
   4   8  10     1003.14     1018.87     36.17 o 
   5   8  10      155.41      146.75      9.54 o 
   6   8  10      366.00      368.43     15.42 o 
   7   8  10      430.73      453.21     25.60 o 
   8   8  10       19.90       19.83      5.70 o 
  -8   9  10       27.76       20.36      5.98 o 
  -7   9  10       20.53       17.45      5.00 o 
  -6   9  10      171.03      156.57     15.97 o 
  -5   9  10       38.29       43.26      5.71 o 
  -4   9  10      140.25      153.38     10.36 o 
  -3   9  10        8.14        7.06      4.73 o 
  -2   9  10     1249.28     1207.32     33.50 o 
  -1   9  10      369.37      366.98     12.16 o 
   0   9  10       16.74       10.22      5.04 o 
   1   9  10      370.39      351.24     18.31 o 
   2   9  10     1245.86     1237.18     40.74 o 
   3   9  10        8.17        3.66      3.76 o 
   4   9  10      140.78      144.45     11.31 o 
   5   9  10       38.37       30.27      7.23 o 
   6   9  10      171.38      159.87     15.99 o 
   7   9  10       19.99       18.86      6.23 o 
   8   9  10       27.08       30.19      6.88 o 
  -7  10  10      238.92      316.47     21.84 o 
  -6  10  10       90.78       85.02     12.70 o 
  -5  10  10      288.36      318.42     18.64 o 
  -4  10  10        9.37       10.86      5.33 o 
  -3  10  10      461.24      468.30     16.85 o 
  -2  10  10      862.20      864.99     26.96 o 
  -1  10  10      191.08      209.71     11.60 o 
   0  10  10      474.90      441.72     16.42 o 
   1  10  10      190.56      193.96      9.55 o 
   2  10  10      862.89      840.41     36.24 o 
   3  10  10      459.38      418.77     19.77 o 
   4  10  10        9.36        7.41      4.17 o 
   5  10  10      287.11      273.24     15.61 o 
   6  10  10       92.35       88.97      9.28 o 
   7  10  10      240.83      241.77     15.45 o 
  -6  11  10      117.87       88.20      9.88 o 
  -5  11  10      102.65      122.52     12.05 o 
  -4  11  10       29.86       37.62      6.67 o 
  -3  11  10       23.07       19.56      5.75 o 
  -2  11  10      331.94      328.60     13.20 o 
  -1  11  10       95.88      100.87      6.13 o 
   0  11  10      645.55      604.28     19.73 o 
   1  11  10       96.35       87.41      6.83 o 
   2  11  10      328.17      298.60     14.20 o 
   3  11  10       23.00       15.92      4.87 o 
   4  11  10       29.55       14.57      7.32 o 
   5  11  10      103.08      103.00      8.29 o 
   6  11  10      116.17      120.85     19.29 o 
  -6  12  10      199.60      162.23     18.43 o 
  -5  12  10       27.29       26.08      6.71 o 
  -4  12  10       68.05       74.05     12.99 o 
  -3  12  10      212.17      215.15     12.72 o 
  -2  12  10      210.08      212.06     10.36 o 
  -1  12  10       66.18       64.25      7.77 o 
   0  12  10      224.55      197.61     10.09 o 
   1  12  10       66.16       64.42      6.77 o 
   2  12  10      209.19      199.72     12.36 o 
   3  12  10      212.86      193.33     12.15 o 
   4  12  10       68.45       48.88      9.68 o 
   5  12  10       28.77       17.78      3.26 o 
   6  12  10      200.45      202.07     18.66 o 
  -5  13  10       13.69        7.76      6.02 o 
  -4  13  10      131.58      135.15     17.10 o 
  -3  13  10      230.55      264.39     11.46 o 
  -2  13  10        0.92       -4.94      5.32 o 
  -1  13  10      100.89      100.78      6.71 o 
   0  13  10      260.84      225.90     12.38 o 
   1  13  10      100.94       87.10      7.78 o 
   2  13  10        0.94       -1.79      5.26 o 
   3  13  10      232.89      212.92     19.36 o 
   4  13  10      128.88      113.81      8.93 o 
   5  13  10       13.45       11.09      9.06 o 
  -3  14  10       45.91       44.16      4.82 o 
  -2  14  10       38.67       37.45      5.27 o 
  -1  14  10      226.60      215.17     15.90 o 
   0  14  10       38.05       47.60      5.55 o 
   1  14  10      227.40      206.59     14.06 o 
   2  14  10       38.56       26.22      8.38 o 
   3  14  10       46.75       38.70      7.25 o 
   0  15  10        0.67       -0.04      4.41 o 
   1   0  11     1259.30     1410.94     44.68 o 
   2   0  11     1926.71     2009.98     62.62 o 
   3   0  11        7.44        8.35      4.29 o 
   4   0  11      149.01      166.33      7.80 o 
   5   0  11      262.78      237.92     14.47 o 
   6   0  11      155.15      154.46     14.07 o 
   7   0  11        1.91        0.29      3.79 o 
   8   0  11      718.56      792.77     34.88 o 
   9   0  11      356.41      415.39     19.32 o 
  -9   1  11      115.00      123.50      9.27 o 
  -8   1  11      152.84      177.61     14.11 o 
  -7   1  11      511.25      536.84     25.37 o 
  -6   1  11      298.30      344.88     20.26 o 
  -5   1  11      395.05      359.35     21.35 o 
  -4   1  11      724.55      683.00     21.90 o 
  -3   1  11     1133.62     1176.01     38.86 o 
  -2   1  11      351.38      375.66     11.80 o 
  -1   1  11      155.96      175.63      8.90 o 
   0   1  11       28.37       25.95      4.64 o 
   1   1  11      154.85      175.34      8.85 o 
   2   1  11      353.11      374.72     11.82 o 
   3   1  11     1134.75     1185.66     34.12 o 
   4   1  11      716.23      664.25     22.07 o 
   5   1  11      391.92      383.87     15.27 o 
   6   1  11      304.02      325.31     15.63 o 
   7   1  11      512.16      548.84     22.64 o 
   8   1  11      153.17      171.82     10.03 o 
   9   1  11      115.92      102.89      7.92 o 
  -9   2  11       55.09       53.65      5.34 o 
  -8   2  11       14.52        6.09      4.16 o 
  -7   2  11       31.73       36.94     13.90 o 
  -6   2  11       23.11       16.51      7.57 o 
  -5   2  11      347.62      319.85     16.97 o 
  -4   2  11       27.79       25.07      5.16 o 
  -3   2  11      330.58      348.95     21.10 o 
  -2   2  11       24.49       29.16      5.07 o 
  -1   2  11       16.08       13.33      5.44 o 
   0   2  11       28.44       29.60      5.69 o 
   1   2  11       16.26       14.86      4.50 o 
   2   2  11       23.57       29.09      4.41 o 
   3   2  11      331.88      353.54     12.21 o 
   4   2  11       27.51       17.92      3.78 o 
   5   2  11      344.72      333.49     12.35 o 
   6   2  11       24.12       11.76      5.04 o 
   7   2  11       31.54       32.13      5.01 o 
   8   2  11       14.81        9.21      5.02 o 
   9   2  11       55.22       57.91      5.22 o 
  -9   3  11        6.35        9.74      3.84 o 
  -8   3  11      278.65      276.06     15.15 o 
  -7   3  11      299.37      328.10     19.51 o 
  -6   3  11      268.17      228.30     16.60 o 
  -5   3  11      265.03      250.43     14.91 o 
  -4   3  11      506.41      502.03     18.30 o 
  -3   3  11      147.68      146.85      7.31 o 
  -2   3  11      375.13      396.44     14.03 o 
  -1   3  11      516.30      581.22     21.46 o 
   0   3  11       70.90       80.17      6.13 o 
   1   3  11      514.96      557.29     23.29 o 
   2   3  11      372.16      384.64     15.99 o 
   3   3  11      146.99      155.80      7.33 o 
   4   3  11      505.89      522.48     16.81 o 
   5   3  11      266.83      264.95      9.18 o 
   6   3  11      266.37      264.01     11.79 o 
   7   3  11      303.10      333.01     15.21 o 
   8   3  11      276.42      303.50     18.36 o 
   9   3  11        6.84       14.82      4.62 o 
  -9   4  11      144.73      139.45     10.05 o 
  -8   4  11       15.99       18.06      7.24 o 
  -7   4  11      223.45      228.76     14.85 o 
  -6   4  11      135.36      128.41     11.63 o 
  -5   4  11      850.84      865.11     34.77 o 
  -4   4  11       58.61       52.01      5.83 o 
  -3   4  11     1118.35     1183.31     32.22 o 
  -2   4  11       64.94       68.27      5.44 o 
  -1   4  11      360.80      368.10     14.37 o 
   0   4  11      748.77      777.11     29.58 o 
   1   4  11      354.61      349.20     14.33 o 
   2   4  11       64.46       55.96      5.62 o 
   3   4  11     1121.22     1176.74     37.88 o 
   4   4  11       57.16       47.70      6.29 o 
   5   4  11      840.79      838.78     26.91 o 
   6   4  11      137.38      146.47      8.39 o 
   7   4  11      220.64      221.61     15.12 o 
   8   4  11       16.55       14.21      5.61 o 
   9   4  11      145.94      132.63      8.96 o 
  -9   5  11       66.27       70.46      5.94 o 
  -8   5  11       14.81        5.72      3.79 o 
  -7   5  11      122.56      103.42      9.78 o 
  -6   5  11      255.48      252.67     16.35 o 
  -5   5  11       96.49       89.47      8.07 o 
  -4   5  11     1182.54     1216.58     40.45 o 
  -3   5  11      617.31      635.36     18.54 o 
  -2   5  11      148.87      166.26      7.71 o 
  -1   5  11      109.48      119.01      6.28 o 
   0   5  11      291.20      327.85     14.58 o 
   1   5  11      111.03      100.63      6.97 o 
   2   5  11      149.18      148.77      8.51 o 
   3   5  11      618.82      630.68     22.16 o 
   4   5  11     1178.46     1229.72     40.04 o 
   5   5  11       94.98       92.26      7.59 o 
   6   5  11      262.05      257.97     12.77 o 
   7   5  11      122.03      109.82     14.20 o 
   8   5  11       15.32        7.03      2.83 o 
   9   5  11       65.80       71.84      7.13 o 
  -8   6  11      163.05      170.32     18.23 o 
  -7   6  11      205.65      234.96     15.92 o 
  -6   6  11      243.18      228.11     13.37 o 
  -5   6  11      307.51      295.25     13.47 o 
  -4   6  11      486.21      431.07     15.47 o 
  -3   6  11      128.07      134.01      6.88 o 
  -2   6  11      488.43      544.77     20.64 o 
  -1   6  11      184.80      176.70      8.10 o 
   0   6  11        4.31       -1.99      4.87 o 
   1   6  11      186.77      162.96      9.46 o 
   2   6  11      490.07      524.35     19.87 o 
   3   6  11      126.47      127.89      8.50 o 
   4   6  11      483.57      460.02     15.52 o 
   5   6  11      309.88      286.80     11.69 o 
   6   6  11      247.04      263.00     16.09 o 
   7   6  11      206.94      233.89     21.42 o 
   8   6  11      164.49      167.90     11.24 o 
  -8   7  11      423.46      429.73     34.34 o 
  -7   7  11      133.36      163.48     25.61 o 
  -6   7  11      261.06      267.06     23.37 o 
  -5   7  11      228.67      204.46     10.90 o 
  -4   7  11     1030.83     1039.00     50.03 o 
  -3   7  11      344.54      352.39     11.57 o 
  -2   7  11      715.25      730.46     28.85 o 
  -1   7  11      134.25      137.81      7.01 o 
   0   7  11        6.20        9.90      5.05 o 
   1   7  11      134.66      122.96      7.58 o 
   2   7  11      718.18      751.80     39.32 o 
   3   7  11      343.82      332.89     14.26 o 
   4   7  11     1028.46     1062.65     36.56 o 
   5   7  11      227.62      230.53     12.30 o 
   6   7  11      262.15      256.18     11.92 o 
   7   7  11      134.30      159.62     13.37 o 
   8   7  11      425.56      440.53     19.59 o 
  -7   8  11       18.95       12.89      5.97 o 
  -6   8  11       59.03       53.37      7.12 o 
  -5   8  11       60.77       60.95      6.09 o 
  -4   8  11      390.11      365.80     19.84 o 
  -3   8  11       23.01       25.11      4.79 o 
  -2   8  11      346.12      329.08     12.37 o 
  -1   8  11      266.23      282.47     12.12 o 
   0   8  11      231.12      214.12      9.95 o 
   1   8  11      266.71      242.60     12.43 o 
   2   8  11      344.30      349.21     14.76 o 
   3   8  11       23.98       16.95      4.18 o 
   4   8  11      392.38      380.28     15.80 o 
   5   8  11       59.07       49.63      7.31 o 
   6   8  11       59.03       60.99      6.71 o 
   7   8  11       18.66       10.66      4.60 o 
  -7   9  11       21.81       18.25      5.20 o 
  -6   9  11      146.53       87.57     18.12 o 
  -5   9  11      175.61      170.85     15.09 o 
  -4   9  11       26.34       25.71      5.76 o 
  -3   9  11       58.73       53.19      4.92 o 
  -2   9  11      214.27      214.26      8.29 o 
  -1   9  11       61.54       59.34      5.29 o 
   0   9  11      815.71      784.69     29.66 o 
   1   9  11       60.40       56.53      5.92 o 
   2   9  11      217.49      201.63     10.69 o 
   3   9  11       57.67       36.83      5.07 o 
   4   9  11       26.18       16.00      4.61 o 
   5   9  11      177.11      161.37     11.65 o 
   6   9  11      146.18      129.62     16.57 o 
   7   9  11       22.21       10.49      7.25 o 
  -6  10  11       64.26       40.73     11.09 o 
  -5  10  11      180.18      182.82     14.18 o 
  -4  10  11      249.70      225.25     17.52 o 
  -3  10  11      387.90      364.04     23.15 o 
  -2  10  11      176.04      178.51      8.37 o 
  -1  10  11      615.19      629.71     20.89 o 
   0  10  11       78.30       72.15      5.41 o 
   1  10  11      620.83      601.49     36.02 o 
   2  10  11      175.51      160.43     11.27 o 
   3  10  11      388.83      363.58     13.84 o 
   4  10  11      248.15      214.62     14.18 o 
   5  10  11      178.15      163.83     15.86 o 
   6  10  11       64.18       62.89      7.34 o 
  -6  11  11       48.93       81.94     39.81 o 
  -5  11  11      154.11      134.25     34.58 o 
  -4  11  11       56.16       68.39     10.42 o 
  -3  11  11      490.19      500.71     31.91 o 
  -2  11  11        1.01       -2.93      4.70 o 
  -1  11  11       72.00       74.88      5.75 o 
   0  11  11      109.89      101.05      7.43 o 
   1  11  11       71.65       53.29      6.31 o 
   2  11  11        1.01       -4.73      5.55 o 
   3  11  11      490.09      484.28     32.85 o 
   4  11  11       57.95       42.30      5.14 o 
   5  11  11      155.48      154.40     12.28 o 
   6  11  11       52.15       60.83      8.59 o 
  -5  12  11       87.20       82.26     20.24 o 
  -4  12  11       93.64      104.47     23.17 o 
  -3  12  11      295.82      296.81     18.70 o 
  -2  12  11       40.29       31.46      5.65 o 
  -1  12  11      307.39      312.46     17.62 o 
   0  12  11       21.74       18.48      6.03 o 
   1  12  11      306.19      312.95     18.98 o 
   2  12  11       39.95       29.11      5.67 o 
   3  12  11      295.70      256.27     16.71 o 
   4  12  11       92.90       90.03      7.18 o 
   5  12  11       84.43       76.55      7.06 o 
  -4  13  11       68.63       66.44     11.25 o 
  -3  13  11      130.14      135.17      6.91 o 
  -2  13  11       96.73      105.69      8.38 o 
  -1  13  11       13.00        4.77      5.40 o 
   0  13  11      148.05      163.43      9.89 o 
   1  13  11       12.31       10.80      5.46 o 
   2  13  11       96.50       72.48      8.33 o 
   3  13  11      130.13       98.52      8.67 o 
   4  13  11       67.54       51.70     13.71 o 
  -2  14  11       24.47       16.35      5.40 o 
  -1  14  11       29.75       25.83      5.08 o 
   0  14  11     1011.86      948.43     64.87 o 
   1  14  11       30.15       30.07      4.76 o 
   2  14  11       24.32       22.84      6.75 o 
   0   0  12      383.08      432.10     23.04 o 
   1   0  12      606.70      678.28     21.29 o 
   2   0  12        8.33        6.20      4.71 o 
   3   0  12       36.46       30.98      4.43 o 
   4   0  12      144.21      140.52      9.72 o 
   5   0  12       16.40       19.98      6.82 o 
   6   0  12       22.18       30.35     11.50 o 
   7   0  12       32.03       15.49      8.05 o 
   8   0  12       70.28       66.34     12.22 o 
   9   0  12      108.21      114.90      8.33 o 
  -9   1  12      119.08      137.79      9.02 o 
  -8   1  12       18.99       15.73      6.61 o 
  -7   1  12      344.22      361.09     18.22 o 
  -6   1  12      692.22      771.61     53.89 o 
  -5   1  12       36.62       29.02      8.29 o 
  -4   1  12      331.06      298.31     18.27 o 
  -3   1  12      540.72      578.99     21.22 o 
  -2   1  12       76.78       77.73      5.66 o 
  -1   1  12      113.64      116.13      6.43 o 
   0   1  12      356.36      395.25     13.78 o 
   1   1  12      114.91      118.10      6.67 o 
   2   1  12       79.98       84.54      6.36 o 
   3   1  12      538.04      591.00     17.42 o 
   4   1  12      328.23      337.12     17.23 o 
   5   1  12       36.50       29.25      6.84 o 
   6   1  12      690.83      715.30     28.96 o 
   7   1  12      343.67      340.86     15.83 o 
   8   1  12       18.28       14.35      4.97 o 
   9   1  12      119.85      125.49      8.37 o 
  -8   2  12       55.32       59.75      8.16 o 
  -7   2  12       91.41       98.37      9.65 o 
  -6   2  12      324.13      334.13     19.83 o 
  -5   2  12       62.13       60.93      9.09 o 
  -4   2  12      660.83      640.69     30.80 o 
  -3   2  12      246.62      251.04     11.40 o 
  -2   2  12      248.81      257.19     12.70 o 
  -1   2  12      216.47      214.95     10.45 o 
   0   2  12      803.31      859.88     28.59 o 
   1   2  12      218.96      228.76      9.78 o 
   2   2  12      250.48      263.78     10.40 o 
   3   2  12      244.81      267.30     10.71 o 
   4   2  12      658.62      689.03     26.37 o 
   5   2  12       61.83       55.88      5.14 o 
   6   2  12      321.13      330.41     21.73 o 
   7   2  12       94.03       95.60     12.36 o 
   8   2  12       55.55       52.93      8.92 o 
  -8   3  12      272.55      285.96     24.46 o 
  -7   3  12      150.85      165.17     10.98 o 
  -6   3  12      102.44       93.41      9.78 o 
  -5   3  12      111.25      125.74     13.30 o 
  -4   3  12      200.67      191.45      9.86 o 
  -3   3  12       11.30        7.27      5.34 o 
  -2   3  12     2222.53     2387.15    106.66 o 
  -1   3  12      421.82      492.56     18.92 o 
   0   3  12     1883.60     2030.14     70.70 o 
   1   3  12      422.76      461.52     19.06 o 
   2   3  12     2219.83     2312.22     88.00 o 
   3   3  12       11.35       13.53      4.63 o 
   4   3  12      196.63      235.21      8.21 o 
   5   3  12      110.28      118.95      6.79 o 
   6   3  12      102.34       96.12      8.83 o 
   7   3  12      152.00      163.38      9.58 o 
   8   3  12      276.64      288.53     13.03 o 
  -8   4  12       88.47       84.13     11.11 o 
  -7   4  12      543.74      596.88     35.33 o 
  -6   4  12      208.61      197.93     14.67 o 
  -5   4  12      201.09      201.49     13.99 o 
  -4   4  12      221.42      193.12      9.56 o 
  -3   4  12      599.54      611.23     19.41 o 
  -2   4  12      282.48      299.57     11.12 o 
  -1   4  12      534.09      653.21     23.13 o 
   0   4  12     2110.87     2336.34     79.88 o 
   1   4  12      544.10      567.28     24.75 o 
   2   4  12      283.68      288.66     14.26 o 
   3   4  12      598.23      592.59     24.26 o 
   4   4  12      218.78      208.06      9.45 o 
   5   4  12      201.99      191.34      8.43 o 
   6   4  12      207.95      227.14     11.13 o 
   7   4  12      546.28      563.09     23.14 o 
   8   4  12       88.39       81.47      7.15 o 
  -8   5  12        5.99        3.06      2.97 o 
  -7   5  12       76.60       73.84      7.78 o 
  -6   5  12      311.19      297.71     23.06 o 
  -5   5  12        3.88        4.80      7.55 o 
  -4   5  12       55.75       57.65      5.85 o 
  -3   5  12       35.47       37.68      4.67 o 
  -2   5  12      407.75      438.50     16.79 o 
  -1   5  12       26.85       45.09      8.25 o 
   0   5  12     1023.34     1026.45     36.16 o 
   1   5  12       25.52       29.84      5.57 o 
   2   5  12      408.29      422.81     18.66 o 
   3   5  12       33.87       24.31      5.06 o 
   4   5  12       56.24       54.28      5.87 o 
   5   5  12        3.85        0.00      3.30 o 
   6   5  12      307.06      290.67     19.56 o 
   7   5  12       78.40       75.12     10.60 o 
   8   5  12        5.81        5.70      5.34 o 
  -8   6  12       27.82       25.63      6.22 o 
  -7   6  12      310.36      320.23     47.76 o 
  -6   6  12      982.20      911.76     52.09 o 
  -5   6  12       56.42       56.41      7.86 o 
  -4   6  12      350.18      382.66     20.13 o 
  -3   6  12       24.75       25.42      4.79 o 
  -2   6  12      359.23      379.99     17.42 o 
  -1   6  12      195.23      181.10      9.58 o 
   0   6  12      264.87      265.39     12.33 o 
   1   6  12      194.83      182.52     12.40 o 
   2   6  12      360.13      342.92     17.74 o 
   3   6  12       25.25       25.88      5.00 o 
   4   6  12      349.98      350.41     14.80 o 
   5   6  12       56.59       52.35      5.52 o 
   6   6  12      983.45      906.48     35.13 o 
   7   6  12      307.71      297.03     18.92 o 
   8   6  12       27.98       29.23      5.30 o 
  -7   7  12      156.13      196.57     28.23 o 
  -6   7  12      267.84      253.90     22.97 o 
  -5   7  12      181.35      215.71     13.37 o 
  -4   7  12       27.88       28.58      5.91 o 
  -3   7  12     1263.81     1311.29     45.72 o 
  -2   7  12      882.72      906.12     40.77 o 
  -1   7  12      100.07      122.45      8.05 o 
   0   7  12       39.27       40.79      5.73 o 
   1   7  12       99.80      106.46      7.07 o 
   2   7  12      875.31      837.76     32.56 o 
   3   7  12     1258.81     1241.98     43.34 o 
   4   7  12       28.53       26.03      4.95 o 
   5   7  12      179.05      185.73     11.35 o 
   6   7  12      267.15      248.40     11.24 o 
   7   7  12      157.67      170.78     15.15 o 
  -7   8  12      151.96      202.36     14.45 o 
  -6   8  12      311.17      370.39     29.17 o 
  -5   8  12       93.55       88.85     10.77 o 
  -4   8  12       40.85       34.99      6.84 o 
  -3   8  12       71.50       80.25      5.32 o 
  -2   8  12      107.41      115.95      6.50 o 
  -1   8  12       66.51       74.49      5.62 o 
   0   8  12      211.06      185.29     10.18 o 
   1   8  12       65.16       50.64      5.92 o 
   2   8  12      110.88      104.23      6.97 o 
   3   8  12       71.46       64.96      7.14 o 
   4   8  12       40.70       29.36      5.51 o 
   5   8  12       93.14       77.99      8.04 o 
   6   8  12      311.58      309.95     16.03 o 
   7   8  12      152.39      172.41     12.44 o 
  -6   9  12        3.12        8.35      5.62 o 
  -5   9  12      110.91      140.55      8.70 o 
  -4   9  12       49.54       64.70      9.29 o 
  -3   9  12       14.03       11.04      4.45 o 
  -2   9  12      293.92      289.40     12.99 o 
  -1   9  12       42.66       51.81      5.53 o 
   0   9  12      241.55      269.69     19.02 o 
   1   9  12       43.45       42.92      5.68 o 
   2   9  12      293.96      288.88     21.32 o 
   3   9  12       14.77        8.01      5.82 o 
   4   9  12       48.20       50.79      7.42 o 
   5   9  12      111.68      107.86     10.57 o 
   6   9  12        3.07       -1.35      3.10 o 
  -6  10  12        5.69        1.24      9.04 o 
  -5  10  12       31.10       36.07      7.17 o 
  -4  10  12       16.01       17.27      5.00 o 
  -3  10  12       39.74       49.02      6.40 o 
  -2  10  12      237.77      238.56     13.83 o 
  -1  10  12      120.94      136.22      9.56 o 
   0  10  12       98.48       94.23      7.66 o 
   1  10  12      120.84      121.06      9.37 o 
   2  10  12      238.91      240.86     16.26 o 
   3  10  12       38.72       27.25      6.55 o 
   4  10  12       15.82       11.42      5.03 o 
   5  10  12       31.05       33.48      6.13 o 
   6  10  12        5.43       -0.80      3.36 o 
  -5  11  12       31.05       24.67     11.76 o 
  -4  11  12      267.03      258.43     43.42 o 
  -3  11  12        5.57        6.89      4.92 o 
  -2  11  12       57.64       69.38      5.55 o 
  -1  11  12        1.88        0.33      4.70 o 
   0  11  12       48.50       53.76      7.93 o 
   1  11  12        2.22        4.92      5.52 o 
   2  11  12       57.79       59.89      7.36 o 
   3  11  12        5.67       -0.95      6.06 o 
   4  11  12      267.09      266.73     17.07 o 
   5  11  12       30.27       16.48      3.87 o 
  -4  12  12       23.29       30.10      6.91 o 
  -3  12  12       27.37       36.63      7.77 o 
  -2  12  12      231.27      225.24     18.37 o 
  -1  12  12       13.78       16.83      5.23 o 
   0  12  12      375.50      379.32     17.93 o 
   1  12  12       13.50        8.29      5.70 o 
   2  12  12      231.81      196.89     24.03 o 
   3  12  12       26.67       23.27      5.91 o 
   4  12  12       22.81       16.54      6.39 o 
  -2  13  12      324.34      230.69     24.95 o 
  -1  13  12      330.56      320.97     18.12 o 
   0  13  12      160.19      145.85     18.78 o 
   1  13  12      327.86      336.53     19.38 o 
   2  13  12      324.27      223.57     16.55 o 
   1   0  13      174.81      198.98     10.76 o 
   2   0  13      135.98      131.82      7.14 o 
   3   0  13       27.82       24.22      4.86 o 
   4   0  13       10.66       -2.28      6.99 o 
   5   0  13      302.55      353.95     35.30 o 
   6   0  13      195.78      246.11     14.09 o 
   7   0  13      101.67      101.75     12.86 o 
   8   0  13       54.58       51.60     12.03 o 
  -8   1  13       43.78       44.75      7.52 o 
  -7   1  13       81.17       79.25      9.39 o 
  -6   1  13      205.83      222.15     13.30 o 
  -5   1  13       90.01      102.53     10.23 o 
  -4   1  13      703.24      711.22     80.50 o 
  -3   1  13      841.13      768.78     37.92 o 
  -2   1  13      451.64      488.40     19.38 o 
  -1   1  13       84.98       86.99      6.23 o 
   0   1  13        3.03        2.30      4.97 o 
   1   1  13       84.83       97.91      6.17 o 
   2   1  13      444.90      490.10     17.00 o 
   3   1  13      840.41      849.38     27.11 o 
   4   1  13      706.00      661.90     28.54 o 
   5   1  13       89.19       90.96     19.17 o 
   6   1  13      206.65      215.79     17.88 o 
   7   1  13       81.48       80.76      8.98 o 
   8   1  13       44.59       60.06     14.90 o 
  -8   2  13      334.58      368.32     27.71 o 
  -7   2  13      139.32      172.49     13.24 o 
  -6   2  13       24.03       25.26      8.57 o 
  -5   2  13       30.22       37.03     10.44 o 
  -4   2  13      521.64      515.72     26.76 o 
  -3   2  13       64.89       60.13      6.14 o 
  -2   2  13      199.07      200.68     11.67 o 
  -1   2  13      930.93     1016.43     35.54 o 
   0   2  13     2455.77     2761.32     95.24 o 
   1   2  13      927.45     1009.96     35.45 o 
   2   2  13      199.16      220.75      9.98 o 
   3   2  13       65.33       61.40      5.66 o 
   4   2  13      518.33      526.91     18.09 o 
   5   2  13       29.36       34.17      7.67 o 
   6   2  13       25.37       20.07      4.07 o 
   7   2  13      142.39      153.41     11.50 o 
   8   2  13      333.89      353.60     16.91 o 
  -8   3  13       62.65       70.43      7.17 o 
  -7   3  13      164.75      174.65     10.90 o 
  -6   3  13       77.32       81.23     11.10 o 
  -5   3  13      129.22      134.63     10.26 o 
  -4   3  13       39.10       44.73      5.70 o 
  -3   3  13      307.23      310.18     15.59 o 
  -2   3  13     1796.80     1972.12     72.76 o 
  -1   3  13      594.21      609.00     25.43 o 
   0   3  13      626.08      668.02     23.23 o 
   1   3  13      589.74      604.33     22.52 o 
   2   3  13     1808.81     1974.60     67.03 o 
   3   3  13      304.36      324.17     14.26 o 
   4   3  13       38.36       42.54      4.84 o 
   5   3  13      126.89      122.05      9.24 o 
   6   3  13       76.79       64.31      7.82 o 
   7   3  13      163.84      176.43     11.97 o 
   8   3  13       61.72       69.96      7.11 o 
  -8   4  13        5.74        5.66      4.43 o 
  -7   4  13       70.21       67.45      8.03 o 
  -6   4  13       33.87       48.98      8.26 o 
  -5   4  13      163.55      143.12     13.24 o 
  -4   4  13       68.35       73.27     10.69 o 
  -3   4  13      474.21      432.97     17.93 o 
  -2   4  13      181.87      170.36     11.91 o 
  -1   4  13      522.14      552.17     21.54 o 
   0   4  13      388.24      424.16     17.19 o 
   1   4  13      522.36      560.50     21.78 o 
   2   4  13      181.70      150.52      9.86 o 
   3   4  13      475.94      473.47     17.84 o 
   4   4  13       67.77       59.20      5.70 o 
   5   4  13      161.98      140.28      8.20 o 
   6   4  13       33.42       36.41      7.39 o 
   7   4  13       69.00       70.57      9.43 o 
   8   4  13        5.64       11.28      5.36 o 
  -7   5  13       59.31       59.63      7.68 o 
  -6   5  13      112.94       86.93      9.33 o 
  -5   5  13      186.87      160.09     12.41 o 
  -4   5  13       94.08       93.19     12.41 o 
  -3   5  13       70.47       67.30      5.69 o 
  -2   5  13       83.61      100.44     11.13 o 
  -1   5  13      716.28      775.98     29.44 o 
   0   5  13        0.82        2.96      5.88 o 
   1   5  13      720.78      720.44     30.25 o 
   2   5  13       83.00       90.69      7.57 o 
   3   5  13       69.90       65.19      6.73 o 
   4   5  13       90.82       83.71      8.38 o 
   5   5  13      187.00      174.67      7.62 o 
   6   5  13      110.37      106.30      9.53 o 
   7   5  13       60.03       67.43      6.50 o 
  -7   6  13      148.45      147.52     25.05 o 
  -6   6  13       43.04       56.63      7.82 o 
  -5   6  13      117.78      102.24      9.21 o 
  -4   6  13      344.81      346.59     23.50 o 
  -3   6  13      229.84      244.89     12.35 o 
  -2   6  13      198.33      204.55      8.74 o 
  -1   6  13      119.01      117.19      7.85 o 
   0   6  13     1361.13     1412.13     58.45 o 
   1   6  13      118.55      120.93      8.99 o 
   2   6  13      198.50      204.21     14.73 o 
   3   6  13      228.85      236.96     12.39 o 
   4   6  13      342.28      336.07     13.79 o 
   5   6  13      119.42      120.09      7.73 o 
   6   6  13       43.29       60.24      5.87 o 
   7   6  13      151.07      131.07     10.79 o 
  -7   7  13      195.32      266.79     22.97 o 
  -6   7  13       88.86       83.46     12.50 o 
  -5   7  13        9.97        5.71     10.94 o 
  -4   7  13      446.38      478.72     28.29 o 
  -3   7  13      206.78      207.14      9.07 o 
  -2   7  13      332.05      376.67     15.53 o 
  -1   7  13      282.99      269.83     22.31 o 
   0   7  13       12.24       13.11      5.49 o 
   1   7  13      284.02      261.49     15.59 o 
   2   7  13      330.18      372.05     26.87 o 
   3   7  13      207.53      181.09     16.72 o 
   4   7  13      445.46      441.17     18.46 o 
   5   7  13        9.91        9.99      4.29 o 
   6   7  13       86.57       83.71     10.37 o 
   7   7  13      194.91      203.35     13.62 o 
  -6   8  13       18.56       17.30      9.79 o 
  -5   8  13      475.94      614.41     43.78 o 
  -4   8  13      132.87      111.08     25.02 o 
  -3   8  13      444.61      476.44     16.56 o 
  -2   8  13      212.93      232.27      9.90 o 
  -1   8  13      293.25      311.31     22.16 o 
   0   8  13        4.62        3.58      5.51 o 
   1   8  13      295.49      292.75     18.87 o 
   2   8  13      210.92      220.88     17.17 o 
   3   8  13      439.05      486.82     29.30 o 
   4   8  13      134.65       94.29     19.21 o 
   5   8  13      475.79      540.00     26.96 o 
   6   8  13       18.81       13.11      7.07 o 
  -5   9  13       32.34       38.45      6.76 o 
  -4   9  13      169.96      117.25     16.67 o 
  -3   9  13      149.91      147.31     13.80 o 
  -2   9  13      225.71      273.64     14.84 o 
  -1   9  13      134.52      145.15      9.43 o 
   0   9  13        8.24        8.34      5.38 o 
   1   9  13      134.46      140.98     11.40 o 
   2   9  13      230.81      278.68     24.79 o 
   3   9  13      150.86      118.91     10.70 o 
   4   9  13      166.46      125.93     25.26 o 
   5   9  13       31.75       31.84      5.59 o 
  -3  10  13      102.48       86.91     25.79 o 
  -2  10  13       24.59       29.03      4.64 o 
  -1  10  13      303.72      301.79     16.58 o 
   0  10  13        0.44       -1.85      5.22 o 
   1  10  13      304.44      310.06     20.80 o 
   2  10  13       24.99       20.56      6.62 o 
   3  10  13       99.91       82.92      7.26 o 
   4  10  13      185.51      186.95     18.38 o 
   5  10  13      104.84       67.17     16.53 o 
  -4  11  13       16.73       11.91      6.75 o 
  -3  11  13       27.01       34.31      5.11 o 
  -2  11  13       41.66       39.06      5.07 o 
  -1  11  13        5.55        7.10      5.02 o 
   0  11  13       30.13       26.05      5.23 o 
   1  11  13        5.60        0.81      5.99 o 
   2  11  13       42.96       33.22      6.67 o 
   3  11  13       26.97       21.77      6.19 o 
   4  11  13       16.76        8.89      5.36 o 
  -2  12  13       16.50       14.81      6.79 o 
  -1  12  13        3.27       -1.24      4.34 o 
   0  12  13       51.03       45.27      5.67 o 
   1  12  13        3.44        9.90      5.43 o 
   2  12  13       16.90        9.64      5.34 o 
   0   0  14     1442.33     1612.61    100.70 o 
   1   0  14        0.11       -1.96      4.98 o 
   2   0  14      377.44      346.24     14.30 o 
   3   0  14      251.88      235.75     15.11 o 
   4   0  14      111.78       70.84      9.45 o 
   5   0  14       15.44        2.26      5.62 o 
   6   0  14       13.63        5.14      1.94 o 
   7   0  14        2.78        7.86      6.71 o 
  -7   1  14       98.91       97.51      7.65 o 
  -6   1  14       30.47       40.72     10.33 o 
  -5   1  14       49.18       51.57     11.77 o 
  -4   1  14      213.72      175.48     25.60 o 
  -3   1  14      113.75      105.95     11.04 o 
  -2   1  14        3.15       -0.13      5.48 o 
  -1   1  14      365.13      373.23     20.87 o 
   0   1  14       86.00       89.02      6.30 o 
   1   1  14      366.65      388.08     14.22 o 
   2   1  14        2.80       -0.56      5.05 o 
   3   1  14      113.86       97.10      8.76 o 
   4   1  14      216.08      194.84     10.19 o 
   5   1  14       49.36       42.26      7.57 o 
   6   1  14       32.62       35.14      8.42 o 
   7   1  14       96.52       98.96      9.73 o 
  -7   2  14       72.52       75.75     10.89 o 
  -6   2  14       31.32       33.05      7.75 o 
  -5   2  14      433.63      416.73     27.79 o 
  -4   2  14        2.41       -0.63      4.86 o 
  -3   2  14      113.98      114.61     16.61 o 
  -2   2  14      140.58      147.41     10.43 o 
  -1   2  14     1447.51     1517.79     61.88 o 
   0   2  14      346.95      363.36     14.96 o 
   1   2  14     1451.58     1492.51     51.59 o 
   2   2  14      144.39      168.96      9.20 o 
   3   2  14      116.47      118.38      8.81 o 
   4   2  14        2.33        0.85      2.78 o 
   5   2  14      431.79      405.02     20.13 o 
   6   2  14       32.34       23.88      4.69 o 
   7   2  14       72.23       65.05      9.92 o 
  -7   3  14       87.76       94.33     11.13 o 
  -6   3  14      146.82      167.24     15.04 o 
  -5   3  14      320.71      300.83     26.92 o 
  -4   3  14      178.43      164.60     21.57 o 
  -3   3  14       78.70       90.20     13.39 o 
  -2   3  14      112.87      110.36      8.32 o 
  -1   3  14       28.20       37.91      6.78 o 
   0   3  14      449.14      498.74     21.61 o 
   1   3  14       28.89       37.10      5.85 o 
   2   3  14      114.55      130.45      7.94 o 
   3   3  14       78.87       85.52      7.56 o 
   4   3  14      180.43      183.59      8.61 o 
   5   3  14      322.92      299.24     12.34 o 
   6   3  14      146.09      155.93     17.10 o 
   7   3  14       87.89       90.92      8.25 o 
  -7   4  14        8.04        4.00      5.50 o 
  -6   4  14       15.71       15.36      6.98 o 
  -5   4  14      112.22      128.16     32.58 o 
  -4   4  14       38.44       33.45      5.83 o 
  -3   4  14      352.59      312.19     15.98 o 
  -2   4  14      143.19      140.21     15.42 o 
  -1   4  14      317.70      363.26     20.32 o 
   0   4  14     1597.32     1727.23     80.26 o 
   1   4  14      318.80      354.03     14.77 o 
   2   4  14      145.91      160.89      8.72 o 
   3   4  14      351.06      356.18     15.78 o 
   4   4  14       37.96       35.65      5.40 o 
   5   4  14      113.91      109.30      7.28 o 
   6   4  14       15.94       15.19      4.44 o 
   7   4  14        8.26        9.77      4.46 o 
  -6   5  14       66.82       50.45     10.89 o 
  -5   5  14       98.42       85.51     14.84 o 
  -4   5  14      149.04      144.36     11.76 o 
  -3   5  14      271.04      253.17     14.56 o 
  -2   5  14       62.50       51.48      6.29 o 
  -1   5  14      294.92      314.03     15.18 o 
   0   5  14      321.58      374.02     18.88 o 
   1   5  14      297.84      311.58     14.79 o 
   2   5  14       62.35       62.09      6.27 o 
   3   5  14      269.93      272.78     13.36 o 
   4   5  14      153.33      177.20      8.95 o 
   5   5  14       98.41       85.56      7.90 o 
   6   5  14       66.52       63.46      8.80 o 
  -6   6  14      127.20      133.64     14.18 o 
  -5   6  14        6.28        5.77      6.35 o 
  -4   6  14      272.30      273.71     33.56 o 
  -3   6  14      600.12      600.95     29.17 o 
  -2   6  14      465.87      469.22     24.39 o 
  -1   6  14      344.29      335.19     16.69 o 
   0   6  14      382.12      404.27     21.86 o 
   1   6  14      338.65      360.38     17.62 o 
   2   6  14      465.65      488.35     21.45 o 
   3   6  14      597.37      602.47     25.85 o 
   4   6  14      270.19      273.72     11.65 o 
   5   6  14        6.96       -1.81      4.51 o 
   6   6  14      126.80      118.16     16.91 o 
  -6   7  14       12.77       14.74      5.62 o 
  -5   7  14      139.06      145.25     11.68 o 
  -4   7  14       16.94       21.85      6.46 o 
  -3   7  14       33.47       43.62      4.71 o 
  -2   7  14        7.68        8.55      5.27 o 
  -1   7  14      119.98      128.42     11.20 o 
   0   7  14      599.66      608.89     25.97 o 
   1   7  14      119.20      126.99     11.58 o 
   2   7  14        7.84        3.58      5.53 o 
   3   7  14       33.77       34.13      5.83 o 
   4   7  14       17.38       10.97      5.23 o 
   5   7  14      138.13      109.77      9.88 o 
   6   7  14       12.82        8.84      5.86 o 
  -5   8  14      259.09      264.22     20.07 o 
  -4   8  14       61.12       81.65      7.34 o 
  -3   8  14       32.94       36.59      5.49 o 
  -2   8  14       86.13      101.32      9.85 o 
  -1   8  14      126.76      132.21     10.77 o 
   0   8  14       34.48       25.21      6.13 o 
   1   8  14      126.93      121.75     12.06 o 
   2   8  14       84.64       83.77      8.67 o 
   3   8  14       33.26       24.13      5.63 o 
   4   8  14       61.71       59.28      5.64 o 
   5   8  14      261.65      222.71     19.99 o 
  -4   9  14        8.12       12.41      6.44 o 
  -3   9  14      289.68      315.95     32.08 o 
  -2   9  14      154.31      192.07     12.37 o 
  -1   9  14      103.38      109.93     10.77 o 
   0   9  14      239.86      248.69     14.53 o 
   1   9  14      103.05       95.53     11.56 o 
   2   9  14      157.16      189.50     13.58 o 
   3   9  14      291.28      325.41     15.30 o 
   4   9  14        7.70        6.06      4.65 o 
  -3  10  14      105.20      128.40     14.87 o 
  -2  10  14      414.27      465.11     28.41 o 
  -1  10  14       18.67       22.56      5.09 o 
   0  10  14       10.30       18.20      5.11 o 
   1  10  14       19.12       22.41      5.88 o 
   2  10  14      416.11      480.56     52.71 o 
   3  10  14      105.11      121.78     12.30 o 
  -2  11  14      239.32      292.76     24.31 o 
  -1  11  14      199.80      216.88     12.74 o 
   0  11  14        8.79        8.87      4.81 o 
   1  11  14      198.98      219.98     11.18 o 
   2  11  14      240.20      266.70     13.96 o 
   1   0  15       26.63       25.35      5.42 o 
   2   0  15      256.89      262.91     19.30 o 
   3   0  15      104.87      121.49     18.70 o 
   4   0  15       27.54       30.12      8.16 o 
   5   0  15      112.01      114.62     13.65 o 
   6   0  15      107.09      125.19     16.72 o 
  -6   1  15       42.29       39.65      6.76 o 
  -5   1  15       11.20       15.69      6.98 o 
  -4   1  15       15.92       10.06      4.95 o 
  -3   1  15      183.10      131.16     18.47 o 
  -2   1  15      277.78      276.69     27.34 o 
  -1   1  15      117.34      112.73      7.97 o 
   0   1  15      467.72      515.39     20.90 o 
   1   1  15      116.60      109.29      7.07 o 
   2   1  15      280.98      278.87     16.13 o 
   3   1  15      181.34      154.24      9.47 o 
   4   1  15       16.61       18.68      6.07 o 
   5   1  15       11.41       18.81     11.16 o 
   6   1  15       43.97       33.63      7.10 o 
  -6   2  15      151.88      130.18     10.25 o 
  -5   2  15       79.63       71.95     10.59 o 
  -4   2  15      139.24      100.07     51.43 o 
  -3   2  15       67.97       57.68     17.11 o 
  -2   2  15       93.94       80.45     20.08 o 
  -1   2  15      199.53      198.90     11.58 o 
   0   2  15        0.15       -3.99      5.84 o 
   1   2  15      196.66      209.16     10.56 o 
   2   2  15       92.32       83.60      6.82 o 
   3   2  15       67.51       54.13      5.80 o 
   4   2  15      140.85      120.70     10.65 o 
   5   2  15       80.67       90.00     14.29 o 
   6   2  15      151.20      146.06     24.50 o 
  -6   3  15       18.06       16.14      5.77 o 
  -5   3  15       27.03       27.57     11.47 o 
  -4   3  15       92.65       82.85     17.36 o 
  -3   3  15      300.82      266.10     16.41 o 
  -2   3  15      543.74      499.98     38.46 o 
  -1   3  15      784.03      780.96     40.95 o 
   0   3  15     1468.96     1527.47     71.16 o 
   1   3  15      780.75      775.20     27.41 o 
   2   3  15      539.75      511.56     19.07 o 
   3   3  15      300.63      307.09     13.71 o 
   4   3  15       95.09       75.17      5.75 o 
   5   3  15       27.22       22.29     11.70 o 
   6   3  15       19.67       18.69      4.11 o 
  -6   4  15       27.86       27.72      7.67 o 
  -5   4  15      358.90      383.55     38.32 o 
  -4   4  15       42.78       54.04     10.74 o 
  -3   4  15       37.88       35.80      5.94 o 
  -2   4  15      214.55      225.11     20.22 o 
  -1   4  15      101.18      107.50      7.95 o 
   0   4  15      158.75      158.83     11.56 o 
   1   4  15       99.25       99.82      7.18 o 
   2   4  15      213.17      207.59     10.45 o 
   3   4  15       38.61       40.51      5.57 o 
   4   4  15       42.88       34.78      5.36 o 
   5   4  15      360.45      328.03     21.80 o 
   6   4  15       27.44       13.86     13.31 o 
  -6   5  15       39.62       57.53     10.94 o 
  -5   5  15      547.13      604.69     50.83 o 
  -4   5  15       79.40      122.64     11.84 o 
  -3   5  15      288.42      264.72     23.07 o 
  -2   5  15      155.86      173.39     13.73 o 
  -1   5  15       40.62       49.88      9.14 o 
   0   5  15     1511.50     1746.49     74.98 o 
   1   5  15       41.43       59.25      6.99 o 
   2   5  15      159.34      147.60      8.79 o 
   3   5  15      291.91      301.77     14.66 o 
   4   5  15       78.61       77.43      5.76 o 
   5   5  15      551.97      511.90     27.80 o 
   6   5  15       39.54       25.28     12.04 o 
  -5   6  15       56.32       74.22     19.59 o 
  -4   6  15        8.52       12.94      9.05 o 
  -3   6  15      170.09      172.60     10.07 o 
  -2   6  15      118.46      143.91     14.55 o 
  -1   6  15       15.76       18.35      5.25 o 
   0   6  15      108.97      108.31     10.61 o 
   1   6  15       15.63       16.53      5.21 o 
   2   6  15      118.47      147.39      9.59 o 
   3   6  15      174.18      193.80     10.78 o 
   4   6  15        8.27        4.54      4.50 o 
   5   6  15       57.66       38.88      7.37 o 
  -5   7  15       46.02       66.92      9.91 o 
  -4   7  15       79.26       99.62     18.19 o 
  -3   7  15      178.04      202.49     11.86 o 
  -2   7  15      103.19      104.92      6.96 o 
  -1   7  15      627.63      622.52     30.96 o 
   0   7  15       53.91       61.35      6.01 o 
   1   7  15      631.44      655.03     27.09 o 
   2   7  15      104.86       93.32      7.98 o 
   3   7  15      177.49      190.47     11.42 o 
   4   7  15       80.46       87.47      8.59 o 
   5   7  15       47.60       40.17      8.44 o 
  -4   8  15       37.82       48.20      8.04 o 
  -3   8  15      295.90      313.35     32.76 o 
  -2   8  15      287.25      316.32     14.23 o 
  -1   8  15      220.25      264.32     18.92 o 
   0   8  15        6.86        4.09      4.95 o 
   1   8  15      224.20      269.12     15.93 o 
   2   8  15      284.88      307.17     16.95 o 
   3   8  15      297.84      332.42     18.26 o 
   4   8  15       37.80       41.40      4.53 o 
  -3   9  15       80.56       84.36     11.08 o 
  -2   9  15      181.18      213.75     15.45 o 
  -1   9  15        1.93       -0.45      4.36 o 
   0   9  15        1.00        0.40      4.68 o 
   1   9  15        2.01        2.44      4.62 o 
   2   9  15      182.62      198.09     12.44 o 
   3   9  15       82.72       84.59      6.63 o 
  -1  10  15       43.42       58.06      6.61 o 
   0  10  15      124.48      147.17     11.26 o 
   1  10  15       43.56       51.52      4.99 o 
   0   0  16      262.82      253.00     38.96 o 
   1   0  16      575.24      595.92     41.24 o 
   2   0  16      877.77      639.98     36.48 o 
   3   0  16      207.54      170.14     12.58 o 
   4   0  16      490.03      298.83     17.52 o 
   5   0  16      136.93      161.19     15.22 o 
  -5   1  16       10.54        4.13      5.36 o 
  -4   1  16       37.89       50.95      9.85 o 
  -3   1  16       18.04       13.71      5.00 o 
  -2   1  16       32.07       30.18      8.08 o 
  -1   1  16       24.59       28.97      6.24 o 
   0   1  16      896.13      925.54     57.98 o 
   1   1  16       24.55       16.70      5.99 o 
   2   1  16       32.43       26.77      5.75 o 
   3   1  16       18.70       15.79      6.29 o 
   4   1  16       37.62       24.93      5.21 o 
   5   1  16       10.28        5.05      3.95 o 
  -5   2  16       90.35      101.75      9.61 o 
  -4   2  16       36.38       44.30     12.19 o 
  -3   2  16      139.96       87.66     15.98 o 
  -2   2  16       56.47       53.22      8.84 o 
  -1   2  16        6.62        0.35      5.60 o 
   0   2  16      527.36      533.54     33.02 o 
   1   2  16        6.94       -0.84      5.36 o 
   2   2  16       57.80       54.43      5.46 o 
   3   2  16      139.76      125.23     10.26 o 
   4   2  16       38.01       36.45      5.53 o 
   5   2  16       89.17       98.81     25.71 o 
  -5   3  16      251.28      251.39     19.97 o 
  -4   3  16       26.13       27.17      9.32 o 
  -3   3  16        9.72       12.76      5.09 o 
  -2   3  16       22.67       13.19      6.18 o 
  -1   3  16       75.61       77.29      6.78 o 
   0   3  16       30.13       27.27      5.77 o 
   1   3  16       74.66       68.72      5.95 o 
   2   3  16       21.86       20.14      4.98 o 
   3   3  16        9.31        2.63      4.54 o 
   4   3  16       26.26       24.82      4.37 o 
   5   3  16      250.38      229.40     31.83 o 
  -5   4  16       45.43       61.20      9.60 o 
  -4   4  16      389.56      426.16     41.15 o 
  -3   4  16       89.84       82.16     10.59 o 
  -2   4  16       50.79       44.09      6.93 o 
  -1   4  16      561.95      524.63     28.98 o 
   0   4  16       12.26       10.35      5.87 o 
   1   4  16      564.64      570.29     28.29 o 
   2   4  16       49.78       39.02      5.35 o 
   3   4  16       90.53       93.18      6.73 o 
   4   4  16      392.61      392.01     17.98 o 
   5   4  16       45.21       43.90     18.24 o 
  -4   5  16       14.35       25.08      8.79 o 
  -3   5  16      319.09      331.13     42.70 o 
  -2   5  16       99.16      100.02      6.93 o 
  -1   5  16       31.72       34.17      5.69 o 
   0   5  16      217.51      216.82     13.73 o 
   1   5  16       30.68       34.12      5.25 o 
   2   5  16       98.25      103.86      7.39 o 
   3   5  16      319.82      350.72     15.35 o 
   4   5  16       13.72       15.21      4.08 o 
  -4   6  16       31.51       47.75     12.53 o 
  -3   6  16      162.19      170.85     15.86 o 
  -2   6  16        0.53        6.26      4.65 o 
  -1   6  16      338.29      375.67     23.67 o 
   0   6  16      217.72      231.46     13.48 o 
   1   6  16      338.62      366.26     16.66 o 
   2   6  16        0.59        2.69      4.49 o 
   3   6  16      162.63      167.44      9.24 o 
   4   6  16       32.47       26.93      5.35 o 
  -3   7  16      114.35      143.50     11.40 o 
  -2   7  16        3.56        4.94      4.00 o 
  -1   7  16       43.21       39.51      5.78 o 
   0   7  16       98.92      106.00      7.43 o 
   1   7  16       42.65       32.70      7.02 o 
   2   7  16        3.57        6.93      4.24 o 
   3   7  16      114.11      105.13      7.90 o 
  -2   8  16      145.94      195.03     20.77 o 
  -1   8  16       38.35       33.45      3.91 o 
   0   8  16      172.71      218.46     12.17 o 
   1   8  16       36.48       31.93      5.22 o 
   2   8  16      142.49      155.43      8.99 o 
   1   0  17      259.97      167.14     12.77 o 
   2   0  17      393.07      314.39     18.91 o 
   3   0  17      453.30      314.11     18.31 o 
   4   0  17       53.67       47.14     22.68 o 
  -4   1  17       19.48       28.47      7.68 o 
  -3   1  17      105.03       59.76     20.52 o 
  -2   1  17       91.58       85.44     12.50 o 
  -1   1  17      125.87      110.28     19.05 o 
   0   1  17       59.25       53.42      6.65 o 
   1   1  17      126.13      104.65     13.47 o 
   2   1  17       92.26       69.62      7.15 o 
   3   1  17      105.55       82.86     20.95 o 
   4   1  17       20.53       36.69     21.15 o 
  -4   2  17      106.37      132.93     22.86 o 
  -3   2  17       93.65       62.18     10.48 o 
  -2   2  17      145.91      131.21     22.17 o 
  -1   2  17      326.21      300.55     29.01 o 
   0   2  17        1.27        2.84      5.19 o 
   1   2  17      325.71      304.62     17.07 o 
   2   2  17      146.13      129.13      9.77 o 
   3   2  17       93.56       88.55      9.38 o 
   4   2  17      105.33      118.34     22.73 o 
  -3   3  17       40.57       43.41     13.48 o 
  -2   3  17        0.34       -2.00      4.35 o 
  -1   3  17       14.95        6.83      4.92 o 
   0   3  17      423.74      467.22     39.34 o 
   1   3  17       14.53       15.86      5.08 o 
   2   3  17        0.45       -3.34      4.59 o 
   3   3  17       40.76       50.20      6.98 o 
  -3   4  17      397.11      442.30     41.02 o 
  -2   4  17       84.07       60.10     12.44 o 
  -1   4  17      144.55      176.36     15.35 o 
   0   4  17      205.49      218.49     16.25 o 
   1   4  17      144.60      188.18     11.02 o 
   2   4  17       82.15       58.86      7.64 o 
   3   4  17      393.77      414.71     35.15 o 
  -2   5  17        1.22        2.41      3.77 o 
  -1   5  17       91.29       89.24      7.94 o 
   0   5  17      610.67      692.90     33.22 o 
   1   5  17       91.38       98.03      7.71 o 
   2   5  17        1.46        3.14      3.55 o 
  -1   6  17       77.04       68.59      6.38 o 
   0   6  17      137.71      172.09     11.75 o 
   1   6  17       77.96       75.93      7.04 o 
   0   0  18      809.68      554.15     43.68 o 
   1   0  18      190.39      160.42     10.72 o 
   2   0  18       23.78       11.70      4.81 o 
  -1   1  18        9.86        5.24      8.55 o 
   0   1  18      172.30      140.99     10.17 o 
   1   1  18        9.20        4.61      4.79 o 
  -1   2  18       24.40       22.88      4.44 o 
   0   2  18      125.57      115.79      9.03 o 
   1   2  18       24.96       15.69      4.98 o 
   0   3  18       62.36       64.20     12.06 o 
                                                 
